# Supplementary material for: Correlating carbon and oxygen isotope events in early to middle Miocene shallow marine carbonates in the Mediterranean region using orbitally tuned chemostratigraphy and lithostratigraphy
Source: Paleoceanography. 2015 Apr 13;30(4):332–52. doi: 10.1002/2014PA002716 (PMC4974900; doi:10.1002/2014PA002716)
Supplement: Supplementary file 2 — Table S1 [file PALO-30-332-s002.xlsx]

## Sheet: Sheet1
LECO						magnetic susceptibility				natural gamma radiation				stable isotopes
Sample	Thickness	TOC	CaCo3	S (%)		Layer	Thickness	MS		Layer	Thickness	GR		Sample	Thickness	d13C	d18O
DC-1A	0.1	0.09725	97.6007	0.0293		DC1	0	0		DC1	0	1.4		DC-1A	0.1	1.21453	1.24069
DC-1B	0.23	0.0922	96.7501	0.0821333			0.0625	6			0.0416667	2		DC-1B	0.23	0.376575	1.58177
DC-1C	0.4	0.103833	95.909	0.161667			0.125	5			0.0833333	2.6		DC-1C	0.4	0.357076	1.17749
DC-2	0.65	0.1128	96.7556	0.045			0.1875	0			0.125	1.4		DC-2	0.65	0.247581	1.57425
DC-3	1	0.109667	94.8158	0.0829			0.25	5			0.166667	1.3		DC-3	1	-0.323246	-1.50859
DC-4	1.65	0.119	94.5228	0.116667			0.3125	8			0.208333	1.9		DC-4	1.65	-0.04176	-0.818684
DC-5A	2.5426	0.0854	95.647	0.0492			0.375	4			0.25	1.5		DC-5A	2.5426	-0.0577515	-1.32072
DC-5C	3.8999	0.0735333	97.3147	0.0290333			0.4375	8			0.291667	2		DC-5C	3.8999	0.0372446	-1.32072
DC-6	4.86	0.0893333	94.8043	0.0728667		DC2	0.5	1			0.333333	2.4		DC-6	4.86	-0.0916072	-0.420062
DC-7	5.79	0.0923333	95.0809	0.0315667			0.542857	0			0.375	1.5		DC-7	5.79	-0.476237	-0.757045
DC-8	7.19	0.0777	96.4752	0.0306333			0.585714	2			0.416667	2.6		DC-8	7.19	0.100343	-1.14934
DC9	8.27	0.0655667	92.3416	0.0312667			0.628571	1			0.458333	2.3		DC-9	8.27	-0.0352603	-2.62144
DC-10	8.88	0.0843667	92.0525	0.134667			0.671429	3		DC2	0.5	2		DC-10	8.88	-0.00826165	-0.404239
DC-11	9.47	0.0852333	92.603	0.0673			0.714286	5			0.533333	5		DC-11	9.47	-0.24575	-1.78556
DC-12	11.54	0.0937333	93.1551	0.0398			0.757143	7			0.566667	3.9		DC-12	11.54	-0.541734	-2.45999
DC-13	13.06	0.108	95.0867	0.0371		DC3	0.8	3			0.6	3		DC-13	13.06	-0.175254	0.00570599
DC-14A	13.77	0.106367	92.5832	0.0297			0.857143	4			0.633333	4.4		DC-14A	13.77	-0.00426185	-1.29212
DC14B	17.31	0.1269	95.3583	0.0362667			0.914286	1			0.666667	3.9		DC-14B	17.31	0.238018	-1.82388
DC14Top	20.59	0.105767	94.6704	0.0157333			0.971429	2			0.7	6.1		DC-14Top	20.59	0.340731	-1.63952
DC15	21.37	0.113667	95.6323	0.0419333			1.02857	3			0.733333	4.6		DC-15	21.37	-0.397975	-1.49392
DC16	23.63	0.0961667	96.7506	0.0326333			1.08571	0			0.766667	5.7		DC-16	23.63	0.0372427	-0.59755
DC16Top	25.03	0.162333	93.6435	0.0189333			1.14286	4		DC3	0.8	3		DC-16top	25.03	0.03802	-0.837009
DC2/17A	26.02	0.180667	92.9352	0.0538667		DC4	1.2	1			0.844444	4.7		DC-17A	26.02	0.296223	-1.55059
DC2/17B	27.81	0.149	95.3647	0.0365667			1.25278	2			0.888889	4.2		DC-17B	27.81	0.254226	-1.34761
DC2/17C	29.37	0.135667	96.1715	0.0431333			1.30556	5			0.933333	4.1		DC-17C	29.37	0.0462424	-0.90604
DC2/17D	31.25	0.162	97.2492	0.0355333			1.35833	3			0.977778	3.8		DC-17D	31.25	-0.164249	-1.12903
DC2/18A	34.13	0.178667	95.0873	0.0320667			1.41111	7			1.02222	3.6		DC2-18A	34.13	-0.25175	-1.19263
DC2/18B	42.13	0.205	94.2542	0.0297333			1.46389	0			1.06667	4.4		DC2-18B	42.13	-0.214252	-1.20463
DC2/18C	45.14	0.23	93.7054	0.0306			1.51667	1			1.11111	3.7		DC2-18C	45.14	-0.132756	-0.944667
DC3-19A	48.29	0.202667	89.4186	0.0261			1.56944	0			1.15556	3.4		DC3-19A	48.29	-0.231477	-1.13547
3/19-1.ML	52.2603	0.227333	67.8544	0.0648333			1.62222	2		DC4	1.2	5.4		DC3-19/1.ML	52.2603	0.510725	-0.84627
DC3-19B	52.48	0.199333	85.5343	0.0593			1.675	0			1.26333	4.3		DC3-19B	52.48	0.171519	-1.6914
DC3-19C	57.89	0.160667	88.1632	0.0316667			1.72778	1			1.32667	3.5		DC3-19C	57.89	0.463516	-1.33145
DC3/19-2.ML	59.3581	0.201	80.7496	0.0639667			1.78056	2			1.39	3.2		DC3-19/2.ML	59.3581	0.519225	-0.834272
DC3_19D	61.3239	0.176667	84.5582	0.0398			1.83333	2			1.45333	3.6		DC3-19D	61.3239	0.709513	-1.50842
DC3_19E	66.38	0.156667	95.6381	0.0396667			1.88611	6			1.51667	3.2		DC3-19E	66.38	1.6495	-1.14647
DC3_20A	66.97	0.142	98.1222	0.0387			1.93889	2			1.58	4		DC3-20A	66.97	0.611514	-2.97023
DC3_20B	67.52	0.107667	97.3026	0.0311667			1.99167	7			1.64333	3.2		DC3-20B	67.52	0.541724	-3.47048
DC3-20/HG down	68.23	0.117333	94.2962	0.0322			2.04444	2			1.70667	2.9		DC3-20C	68.04	0.681013	-0.540547
DC3-21HG up	68.45	0.141333	94.374	0.0402667			2.09722	2			1.77	3.2		DC3-20/HG down	68.23	0.760056	2.40287
DC3/21A	69.51	0.0764667	92.3443	0.0339		DC5	2.15	3			1.83333	3.2		DC3-21/HG up	68.45	0.817876	1.03367
DC3/21B	70.85	0.0817333	92.047	0.0329667			2.26905	0			1.89667	2.7		DC3-21A	69.51	1.6025	-1.20046
DC3/21C	72.19	0.0913333	93.7089	0.035			2.3881	1			1.96	2.6		DC3-21B	70.85	1.45617	-1.08765
DC3/21D	73.53	0.0827	94.2516	0.0311			2.50714	1			2.02333	2.3		DC3-21C	72.19	1.58866	-1.01916
DC3/21E	74.88	0.1002	94.8084	0.0307			2.62619	1			2.08667	2.8		DC3-21D	73.53	1.57018	-0.206842
DC3/21F	76.22	0.113667	93.7219	0.0386			2.74524	1		DC5	2.15	3.2		DC3-21E	74.88	1.58402	-2.2044
DC3/21G	77.55	0.101933	94.5376	0.0325			2.86429	2			2.275	3.2		DC3-21F	76.22	1.44451	-1.28645
DC3/21H	78.89	0.0911333	93.1469	0.0319333			2.98333	4			2.4	2.5		DC3-21G	77.55	1.46619	-1.58369
DC3/21I	80.23	0.147667	92.8847	0.0335333			3.10238	1			2.525	3.1		DC3-21H	78.89	1.39853	-1.501
DC3/21J	81.57	0.168667	93.5907	0.0420667			3.22143	4			2.65	2.3		DC3-21i	80.23	1.614	-1.45743
DC3/21K	82.92	0.102967	93.7043	0.0319667			3.34048	0			2.775	2.8		DC3-21J	81.57	1.42751	-0.739521
DC3/21L	84.24	0.0725333	94.4938	0.0287667			3.45952	15			2.9	2.6		DC3-21K	82.92	1.55352	-1.32603
DC3/21M	85.56	0.0859333	94.2684	0.0272333			3.57857	1			3.025	2.9		DC3-21L	84.24	1.57318	-1.31622
DC3/21N	86.9	0.076	93.9532	0.0320973			3.69762	3			3.15	2.6		DC3-21M	85.56	1.5225	-1.78639
DC3/21O	88.25	0.0792667	96.0147	0.0423333			3.81667	6			3.275	2.3		DC3-21N	86.9	1.46152	-0.862718
DC3/21P	89.59	0.117167	93.9597	0.0682333			3.93571	4			3.4	2.2		DC3-21O	88.25	1.78151	-0.599761
DC3/21Q	90.92	0.0897667	95.6547	0.0321667			4.05476	7			3.525	2.5		DC3-21P	89.59	1.54952	-0.592263
DC3/21R	92.26	0.0978	95.5272	0.0336667			4.17381	2			3.65	2.6		DC3-21Q	90.92	1.47152	-0.126839
DC3/21S	93.6	0.0981333	95.0968	0.0283333			4.29286	5			3.775	2.6		DC3-21R	92.26	1.34253	-0.664251
DC3/21T	94.93	0.0899	95.3654	0.0314333			4.4119	3			3.9	2		DC3-21S	93.6	1.01805	-1.33203
DC3/21U	96.27	0.100667	95.0822	0.0316333			4.53095	2			4.025	1.9		DC3-21T	94.93	1.22754	-1.23904
DC3/21V	97.6	0.0924333	95.8607	0.0349667		DC6	4.65	1			4.15	1.5		DC3-21U	96.27	1.57402	-0.900212
DC3/21W	98.84	0.135333	95.2951	0.0342667			4.74	0			4.275	1.7		DC3-21V	97.6	1.41302	-0.803728
DC3_22Abasis	99.07	0.133	93.9766	0.0525333			4.83	1			4.4	2.1		DC3-21W	98.84	1.12703	-1.6016
DC3_22B	100.29	0.142667	93.3794	0.0527			4.92	1			4.525	2.2		DC3-22A	99.07	1.23353	2.46256
DC3_22C	99.69	0.150667	94.5032	0.0601333			5.01	1		DC6	4.65	2.1		DC3-22B	99.69	1.17504	2.4445
DC3/23A	100.87	0.116	95.0812	0.038		DC7	5.1	3			4.725	2		DC3-22C	100.29	0.816062	0.53969
DC3/23B	102.4	0.0968667	97.2212	0.0284667			5.17368	0			4.8	1.6		DC3-23A	100.87	-0.0988875	-0.306683
DC3/23C	103.92	0.1045	95.8444	0.0472			5.24737	1			4.875	1.5		DC3-23B	102.4	-0.173383	-1.08757
DC3/24	104.73	0.165333	97.2989	0.0318333			5.32105	0			4.95	2.3		DC3-23C	103.92	-0.846347	-0.778613
DC3/25A	106.01	0.126667	95.8166	0.0362667			5.39474	0			5.025	1.9		DC3-24	104.73	-0.853585	-0.406564
DC3/25B	106.49	0.159	97.548	0.0307			5.46842	0		DC7	5.1	2.9		DC3-25A	106.01	-1.11058	-0.982979
DC3/26A	106.69	0.193333	93.4218	0.0345			5.54211	2			5.19333	2.9		DC3-25B	106.49	-1.36757	-0.452057
DC3/26B	109.2	0.2	93.9496	0.0513333			5.61579	1			5.28667	2.2		DC3-26A	106.69	-1.51057	0.301332
DC3/26C	109.59	0.197667	96.9731	0.0390333			5.68947	3			5.38	2.4		DC3-26B	109.2	-0.967582	0.658279
DC3/27A	109.85	0.222	95.0541	0.0705667			5.76316	6			5.47333	2.1		DC3-26C	109.59	-1.04058	0.202347
DC3/27B	110.69	0.201	95.2929	0.0589333			5.83684	1			5.56667	2		DC3-27A	109.85	-1.68606	0.334327
DC3/27C	111.71	0.275667	93.0961	0.0490333			5.91053	6			5.66	2		DC3-27B	110.69	-1.11208	0.0958622
DC3/27D	112.7	0.303	97.2888	0.0484			5.98421	2			5.75333	2.3		DC3-27C	111.71	-0.354239	0.0956245
DC3/27E	114.2	0.272333	95.5756	0.0519667			6.05789	1			5.84667	1.6		DC3-27D	112.7	-1.14008	-0.045117
DC3/27F	114.79	0.219667	96.991	0.0491667			6.13158	2			5.94	2.9		DC3-27E	114.2	-0.529594	0.469807
DC3/28	115.2	0.230667	95.5858	0.0563667			6.20526	3			6.03333	1.8		DC3-27F	114.79	-0.557362	0.315223
DC2/29A	115.58	0.273333	95.0076	0.0562667			6.27895	2			6.12667	2.1		DC3-29A	115.58	-0.145885	0.60568
DC2/29B	115.8	0.300667	94.1001	0.0638333			6.35263	3			6.22	2.6		DC3-29B	115.8	0.0372427	0.137427
DC2/29C	116.16	0.230667	95.04	0.0543667			6.42632	3			6.31333	2.1		DC3-29D2	116.54	0.31459	0.734661
DC2/29D2	116.54	0.229667	95.2455	0.0559667		DC8	6.5	2			6.40667	2.3		DC3-30A	117	0.458542	1.74904
DC30A	117	0.307333	86.3243	0.0694667			6.57368	3		DC8	6.5	2.6		DC3-30B	117.68	0.216595	0.567686
DC30B	117.68	0.198333	91.6769	0.0418667			6.64737	3			6.65556	2.7		DC3-31A	118.41	0.523825	0.915339
DC31A	118.41	0.145	94.2061	0.0532667			6.72105	1			6.81111	2.3		DC3-31B	119.15	0.774766	-0.11793
DC31B	119.15	0.153	93.6763	0.0506333			6.79474	4			6.96667	1.8
							6.86842	5			7.12222	1.4
							6.94211	3			7.27778	1.9
							7.01579	0			7.43333	1.4
							7.08947	4			7.58889	1.7
							7.16316	1			7.74444	1.9
							7.23684	1		DC9	7.9	2.4
							7.31053	0			7.98333	2.3
							7.38421	2			8.06667	2.4
							7.45789	0			8.15	2.9
							7.53158	0			8.23333	1.6
							7.60526	0			8.31667	1.3
							7.67895	2			8.4	1.5
							7.75263	0			8.48333	1.7
							7.82632	7			8.56667	1.5
						DC9	7.9	2		DC11	8.65	1.4
							7.9625	1			8.75	1.5
							8.025	0			8.85	1.8
							8.0875	0			8.95	2.1
							8.15	1			9.05	1.6
							8.2125	0			9.15	2.1
							8.275	0			9.25	1.2
							8.3375	3			9.35	1.6
							8.4	2			9.45	1.6
							8.4625	0			9.55	1.1
							8.525	1			9.65	2.2
							8.5875	0			9.75	1.9
						DC11	8.65	15			9.85	1.1
							8.722	19			9.95	1.9
							8.794	14			10.05	1
							8.866	34			10.15	2.1
							8.938	36			10.25	1.5
							9.01	38			10.35	1.4
							9.082	35		DC12	10.45	2.3
							9.154	22			10.5794	1.8
							9.226	21			10.7088	1.9
							9.298	10			10.8382	1.1
							9.37	6			10.9676	1.8
							9.442	6			11.0971	1.8
							9.514	8			11.2265	1.3
							9.586	3			11.3559	1
							9.658	0			11.4853	1.6
							9.73	6			11.6147	1.7
							9.802	13			11.7441	1.4
							9.874	5			11.8735	1.3
							9.946	7			12.0029	2.1
							10.018	10			12.1324	1.8
							10.09	11			12.2618	1.4
							10.162	19			12.3912	1.2
							10.234	5			12.5206	1.8
							10.306	15		DC13	12.65	2.1
							10.378	16			12.7067	2.1
						DC12	10.45	2			12.7633	1.5
							10.5346	6			12.82	1.4
							10.6192	2			12.8767	1.8
							10.7038	2			12.9333	2
							10.7885	2			12.99	2.2
							10.8731	0			13.0467	1.8
							10.9577	0			13.1033	2.5
							11.0423	2			13.16	1.6
							11.1269	1			13.2167	2
							11.2115	1			13.2733	1.9
							11.2962	0			13.33	1.3
							11.3808	0			13.3867	1.5
							11.4654	0			13.4433	2.3
							11.55	12		DC14	13.5	1.9
							11.6346	0			13.5889	1.6
							11.7192	9			13.6778	1.3
							11.8038	3			13.7667	1.3
							11.8885	4			13.8556	1.7
							11.9731	7			13.9444	1.7
							12.0577	5			14.0333	1.8
							12.1423	1			14.1222	1.4
							12.2269	0			14.2111	1.7
							12.3115	1			14.3	2.1
							12.3962	2			14.3889	1.7
							12.4808	0			14.4778	1.8
							12.5654	4			14.5667	1.3
						DC13	12.65	2			14.6556	1.2
							12.7208	0			14.7444	1.6
							12.7917	2			14.8333	1.8
							12.8625	0			14.9222	1.7
							12.9333	1			15.0111	1.6
							13.0042	2			15.1	2
							13.075	0			15.1889	1.8
							13.1458	0			15.2778	1.8
							13.2167	2			15.3667	2.5
							13.2875	2			15.4556	1.9
							13.3583	0			15.5444	3.7
							13.4292	5			15.6333	3.8
						DC14	13.5	4			15.7222	2
							13.5545	6			15.8111	1.9
							13.6091	1			15.9	1.5
							13.6636	0			15.9889	2.4
							13.7182	1			16.0778	2.5
							13.7727	1			16.1667	1.6
							13.8273	1			16.2556	1.8
							13.8818	5			16.3444	2.1
							13.9364	0			16.4333	1.8
							13.9909	0			16.5222	2.2
							14.0455	8			16.6111	2.2
							14.1	1			16.7	2.3
							14.1545	2			16.7889	1.6
							14.2091	4			16.8778	1.8
							14.2636	0			16.9667	2.8
							14.3182	4			17.0556	2.8
							14.3727	10			17.1444	3.2
							14.4273	11			17.2333	3.1
							14.4818	11			17.3222	3.1
							14.5364	6			17.4111	4.8
							14.5909	6			17.5	3.5
							14.6455	3			17.5889	3.8
							14.7	5			17.6778	2.6
							14.7545	7			17.7667	2.9
							14.8091	8			17.8556	2.2
							14.8636	12			17.9444	2.2
							14.9182	10			18.0333	1.8
							14.9727	13			18.1222	1.3
							15.0273	3			18.2111	1.5
							15.0818	8			18.3	2
							15.1364	9			18.3889	1.5
							15.1909	7			18.4778	1.4
							15.2455	4			18.5667	2.1
							15.3	6			18.6556	2.6
							15.3545	0			18.7444	2.2
							15.4091	6			18.8333	2.7
							15.4636	3			18.9222	2.1
							15.5182	7			19.0111	1.9
							15.5727	2			19.1	2.1
							15.6273	7			19.1889	1.5
							15.6818	11			19.2778	2.1
							15.7364	8			19.3667	2.1
							15.7909	5			19.4556	1.9
							15.8455	8			19.5444	2.3
							15.9	5			19.6333	3.2
							15.9545	3			19.7222	1.7
							16.0091	10			19.8111	1.3
							16.0636	5			19.9	1.4
							16.1182	1			19.9889	1.5
							16.1727	5			20.0778	1.8
							16.2273	1			20.1667	2.2
							16.2818	2			20.2556	1.8
							16.3364	1			20.3444	1.7
							16.3909	4			20.4333	1.6
							16.4455	1			20.5222	2
							16.5	10			20.6111	2.1
							16.5545	6		DC15	20.7	2
							16.6091	0			20.8038	1.8
							16.6636	4			20.9077	2.5
							16.7182	0			21.0115	1.9
							16.7727	4			21.1154	1.7
							16.8273	4			21.2192	2.1
							16.8818	5			21.3231	1.3
							16.9364	0			21.4269	0.9
							16.9909	1			21.5308	0.8
							17.0455	1			21.6346	1.1
							17.1	1			21.7385	2
							17.1545	9			21.8423	1.6
							17.2091	12			21.9462	1.5
							17.2636	3		DC16	22.05	2.1
							17.3182	6			22.15	1.7
							17.3727	1			22.25	2.6
							17.4273	3			22.35	2.6
							17.4818	2			22.45	2.4
							17.5364	2			22.55	3
							17.5909	3			22.65	2
							17.6455	0			22.75	2.3
							17.7	2			22.85	2.6
							17.7545	4			22.95	2.5
							17.8091	7			23.05	2.5
							17.8636	9			23.15	2.7
							17.9182	1			23.25	2.7
							17.9727	6			23.35	2.7
							18.0273	0			23.45	2.9
							18.0818	3			23.55	2.7
							18.1364	2			23.65	2.6
							18.1909	0			23.75	2.1
							18.2455	5			23.85	3.2
							18.3	2			23.95	2.9
							18.3545	2			24.05	2
							18.4091	1			24.15	3.2
							18.4636	8			24.25	1.8
							18.5182	0			24.35	1.6
							18.5727	1			24.45	2.7
							18.6273	0			24.55	2.1
							18.6818	6			24.65	1.9
							18.7364	2			24.75	1.9
							18.7909	3			24.85	1.8
							18.8455	5			24.95	1.3
							18.9	0			25.05	1.8
							18.9545	0		DC17	25.15	2.7
							19.0091	1			25.2472	2.3
							19.0636	2			25.3444	1.7
							19.1182	2			25.4417	2.1
							19.1727	4			25.5389	2.1
							19.2273	4			25.6361	2.3
							19.2818	5			25.7333	2.7
							19.3364	2			25.8306	2.1
							19.3909	5			25.9278	2.1
							19.4455	1			26.025	2.1
							19.5	1			26.1222	2.2
							19.5545	0			26.2194	1.8
							19.6091	3			26.3167	2.1
							19.6636	4			26.4139	1.4
							19.7182	2			26.5111	1.7
							19.7727	0			26.6083	2.3
							19.8273	1			26.7056	2.3
							19.8818	2			26.8028	2.4
							19.9364	3			26.9	1.7
							19.9909	1			26.9972	2.4
							20.0455	2			27.0944	2.3
							20.1	0			27.1917	2.3
							20.1545	0			27.2889	2.3
							20.2091	3			27.3861	2
							20.2636	1			27.4833	2.1
							20.3182	4			27.5806	2.6
							20.3727	1			27.6778	1.8
							20.4273	1			27.775	2.6
							20.4818	4			27.8722	2.9
							20.5364	2			27.9694	2
							20.5909	2			28.0667	2.9
							20.6455	3			28.1639	2.4
						DC15	20.7	6			28.2611	2.8
							20.7587	14			28.3583	1.8
							20.8174	6			28.4556	2.3
							20.8761	9			28.5528	3.2
							20.9348	6			28.65	2.3
							20.9935	10			28.7472	2.8
							21.0522	16			28.8444	2.1
							21.1109	8			28.9417	1.9
							21.1696	7			29.0389	2.7
							21.2283	2			29.1361	2.7
							21.287	15			29.2333	2.3
							21.3457	5			29.3306	3.2
							21.4043	1			29.4278	2.5
							21.463	5			29.525	2.4
							21.5217	5			29.6222	2.4
							21.5804	10			29.7194	2.6
							21.6391	10			29.8167	2.6
							21.6978	11			29.9139	2.3
							21.7565	12			30.0111	1.9
							21.8152	9			30.1083	2.3
							21.8739	12			30.2056	2.5
							21.9326	8			30.3028	2.1
							21.9913	1			30.4	2.3
						DC16	22.05	20			30.4972	1.4
							22.1096	33			30.5944	1.8
							22.1692	29			30.6917	2.3
							22.2288	50			30.7889	2.1
							22.2885	18			30.8861	2.3
							22.3481	10			30.9833	2.1
							22.4077	98			31.0806	1.7
							22.4673	35			31.1778	2.4
							22.5269	22			31.275	1.8
							22.5865	33			31.3722	2.2
							22.6462	14			31.4694	2.3
							22.7058	46			31.5667	2.5
							22.7654	14			31.6639	3.4
							22.825	11			31.7611	3.1
							22.8846	8			31.8583	2.5
							22.9442	8			31.9556	3.1
							23.0038	1			32.0528	3.5
							23.0635	9		DC18	32.15	3.6
							23.1231	18			32.3117	2.9
							23.1827	20			32.4734	2.9
							23.2423	10			32.6351	2.8
							23.3019	27			32.7968	3.4
							23.3615	12			32.9585	3.2
							23.4212	14			33.1202	2.9
							23.4808	17			33.2819	3.2
							23.5404	31			33.4436	4.7
							23.6	22			33.6053	4.4
							23.6596	14			33.767	3.5
							23.7192	15			33.9287	2.9
							23.7788	22			34.0904	3.8
							23.8385	13			34.2521	2.8
							23.8981	14			34.4138	2.7
							23.9577	13			34.5755	3.4
							24.0173	13			34.7372	4.2
							24.0769	14			34.8989	4.1
							24.1365	25			35.0606	4.2
							24.1962	14			35.2223	3.6
							24.2558	23			35.384	3
							24.3154	9			35.5457	5.9
							24.375	23			35.7074	5.8
							24.4346	22			35.8691	6.6
							24.4942	34			36.0309	5.3
							24.5538	21			36.1926	4.6
							24.6135	24			36.3543	3.3
							24.6731	17			36.516	2.7
							24.7327	12			36.6777	2.8
							24.7923	10			36.8394	2.9
							24.8519	5			37.0011	2.9
							24.9115	6			37.1628	3.2
							24.9712	6			37.3245	4.4
							25.0308	11			37.4862	2.8
							25.0904	7			37.6479	3
						DC17	25.15	16			37.8096	3.3
							25.2038	20			37.9713	3.2
							25.2577	5			38.133	3.9
							25.3115	9			38.2947	3.6
							25.3654	23			38.4564	3.4
							25.4192	17			38.6181	3.9
							25.4731	7			38.7798	3.8
							25.5269	18			38.9415	4
							25.5808	5			39.1032	2.4
							25.6346	30			39.2649	3.3
							25.6885	14			39.4266	3.6
							25.7423	14			39.5883	3.5
							25.7962	19			39.75	5.6
							25.85	33			39.9117	6
							25.9038	26			40.0734	5.3
							25.9577	11			40.2351	3.3
							26.0115	11			40.3968	5.2
							26.0654	11			40.5585	3.2
							26.1192	19			40.7202	3.5
							26.1731	15			40.8819	4.2
							26.2269	15			41.0436	3.2
							26.2808	17			41.2053	3.7
							26.3346	22			41.367	3.2
							26.3885	19			41.5287	3.5
							26.4423	12			41.6904	3.4
							26.4962	24			41.8521	3.5
							26.55	20			42.0138	4.1
							26.6038	16			42.1755	3.6
							26.6577	5			42.3372	3.6
							26.7115	8			42.4989	3.5
							26.7654	28			42.6606	2.9
							26.8192	18			42.8223	3.4
							26.8731	28			42.984	5.6
							26.9269	13			43.1457	3.3
							26.9808	9			43.3074	5
							27.0346	20			43.4691	4.6
							27.0885	16			43.6309	4.9
							27.1423	18			43.7926	4.5
							27.1962	18			43.9543	4.8
							27.25	4			44.116	6.8
							27.3038	4			44.2777	6.9
							27.3577	17			44.4394	6.4
							27.4115	7			44.6011	6.7
							27.4654	12			44.7628	7.4
							27.5192	17			44.9245	6.3
							27.5731	11			45.0862	7.4
							27.6269	17			45.2479	7.2
							27.6808	14			45.4096	7.6
							27.7346	17			45.5713	5.9
							27.7885	12			45.733	7
							27.8423	12			45.8947	5.3
							27.8962	16			46.0564	4.6
							27.95	11			46.2181	6.3
							28.0038	28			46.3798	6.7
							28.0577	12			46.5415	5.9
							28.1115	22			46.7032	4.5
							28.1654	11			46.8649	5
							28.2192	138			47.0266	5
							28.2731	83			47.1883	5
							28.3269	72		DC19	47.35	5
							28.3808	15			47.49	5.9
							28.4346	18			47.63	6.8
							28.4885	28			47.77	5.6
							28.5423	19			47.91	5.5
							28.5962	11			48.05	5.4
							28.65	23			48.19	4.6
							28.7038	4			48.33	4.8
							28.7577	16			48.47	4.7
							28.8115	33			48.61	4.9
							28.8654	3			48.75	3.9
							28.9192	13			48.89	5
							28.9731	1			49.03	4.7
							29.0269	3			49.17	4.2
							29.0808	1			49.31	4.9
							29.1346	5			49.45	5
							29.1885	19			49.59	4.4
							29.2423	4			49.73	4.7
							29.2962	13			49.87	4.2
							29.35	12			50.01	5.2
							29.4038	6			50.15	4.7
							29.4577	12			50.29	4.5
							29.5115	13			50.43	4
							29.5654	2			50.57	4.6
							29.6192	18			50.71	4.3
							29.6731	5			50.85	4.9
							29.7269	19			50.99	6.6
							29.7808	22			51.13	4.1
							29.8346	22			51.27	5.9
							29.8885	26			51.41	5.3
							29.9423	10			51.55	6
							29.9962	3			51.69	5.6
							30.05	15			51.83	6.5
							30.1038	10			51.97	5.6
							30.1577	33			52.11	6.4
							30.2115	20		DC19/1. ML	52.25	7.6
							30.2654	3			52.3489	7.6
							30.3192	4			52.4478	7.6
							30.3731	1			52.5467	7.6
							30.4269	1			52.6457	5.7
							30.4808	7			52.7446	5.4
							30.5346	3			52.8435	6.5
							30.5885	13			52.9424	6.7
							30.6423	6			53.0413	6.4
							30.6962	27			53.1402	7.8
							30.75	6			53.2391	6.5
							30.8038	8			53.338	6.7
							30.8577	9			53.437	6.2
							30.9115	1			53.5359	6.8
							30.9654	11			53.6348	6.5
							31.0192	7			53.7337	6.6
							31.0731	1			53.8326	5.3
							31.1269	6			53.9315	5.9
							31.1808	3			54.0304	9.4
							31.2346	7			54.1293	7
							31.2885	5			54.2283	6.7
							31.3423	0			54.3272	7.3
							31.3962	5			54.4261	6.2
							31.45	4			54.525	6.6
							31.5038	1			54.6239	5.2
							31.5577	15			54.7228	5.7
							31.6115	10			54.8217	6.2
							31.6654	1			54.9207	5.5
							31.7192	22			55.0196	4.5
							31.7731	28			55.1185	5.9
							31.8269	14			55.2174	5.3
							31.8808	22			55.3163	5.6
							31.9346	24			55.4152	6.1
							31.9885	30			55.5141	6.1
							32.0423	11			55.613	5.7
							32.0962	3			55.712	8.1
						DC18	32.15	28			55.8109	8.7
							32.252	30			55.9098	6.7
							32.354	1			56.0087	5.6
							32.456	7			56.1076	5
							32.5581	6			56.2065	5.1
							32.6601	23			56.3054	5.4
							32.7621	1			56.4043	4.9
							32.8641	29			56.5033	5.3
							32.9661	16			56.6022	5.2
							33.0681	23			56.7011	5.6
							33.1701	1			56.8	5.6
							33.2721	1			56.8989	3.4
							33.3742	3			56.9978	6.5
							33.4762	21			57.0967	5.3
							33.5782	2			57.1957	6
							33.6802	7			57.2946	4.9
							33.7822	28			57.3935	6.2
							33.8842	16			57.4924	4.8
							33.9862	0			57.5913	4.6
							34.0883	18			57.6902	4.7
							34.1903	5			57.7891	5.9
							34.2923	0			57.888	7
							34.3943	20			57.987	5.7
							34.4963	31			58.0859	5.8
							34.5983	33			58.1848	4.8
							34.7003	4			58.2837	5.3
							34.8023	35			58.3826	5.8
							34.9044	31			58.4815	7.1
							35.0064	35			58.5804	4.7
							35.1084	49			58.6793	6
							35.2104	0			58.7783	4.9
							35.3124	25			58.8772	5.1
							35.4144	46			58.9761	4.6
							35.5164	63			59.075	4.8
							35.6185	32			59.1739	4.8
							35.7205	42			59.2728	5.7
							35.8225	28			59.3717	5.3
							35.9245	11			59.4707	5
							36.0265	5			59.5696	5
							36.1285	26			59.6685	4.6
							36.2305	12			59.7674	4.8
							36.3326	20			59.8663	5.7
							36.4346	16			59.9652	6.3
							36.5366	9			60.0641	4.5
							36.6386	65			60.163	5.6
							36.7406	72			60.262	5.2
							36.8426	83			60.3609	6.6
							36.9446	15			60.4598	5.4
							37.0466	72			60.5587	6.4
							37.1487	17			60.6576	6.1
							37.2507	91			60.7565	6.3
							37.3527	30			60.8554	5.7
							37.4547	22			60.9543	5.7
							37.5567	23			61.0533	4.7
							37.6587	25			61.1522	4.4
							37.7607	35			61.2511	5.1
							37.8628	30		DC19/chert	61.35	5.5
							37.9648	7			61.55	5
							38.0668	9			61.75	5.9
							38.1688	4			61.95	5.6
							38.2708	14			62.15	6
							38.3728	23			62.35	6.5
							38.4748	1			62.55	6.6
							38.5768	1			62.75	6.7
							38.6789	0			62.95	6.7
							38.7809	18			63.15	7.5
							38.8829	4			63.35	6.6
							38.9849	2			63.55	6.4
							39.0869	4			63.75	6
							39.1889	7			63.95	5.7
							39.2909	6			64.15	6.1
							39.393	0			64.35	6.5
							39.495	13			64.55	6.4
							39.597	11			64.75	6.1
							39.699	25			64.95	6
							39.801	21			65.15	5.2
							39.903	28			65.35	6.2
							40.005	7			65.55	7.1
							40.107	6			65.75	4.4
							40.2091	9			65.95	5.7
							40.3111	1			66.15	5.5
							40.4131	7			66.35	5.3
							40.5151	6			66.55	5.6
							40.6171	16		DC20A	66.75	5.5
							40.7191	12			66.8625	2.9
							40.8211	9			66.975	3.4
							40.9232	14			67.0875	2.5
							41.0252	1		DC20B	67.2	3.2
							41.1272	1			67.3083	3
							41.2292	4			67.4167	4.1
							41.3312	4			67.525	2.5
							41.4332	4			67.6333	3.8
							41.5352	33			67.7417	3.5
							41.6372	19		DC20C	67.85	3.8
							41.7393	11			67.95	3.4
							41.8413	9			68.05	2.7
							41.9433	4			68.15	3.6
							42.0453	6		Hardground	68.25	3.8
							42.1473	7		DC21	68.35	3.1
							42.2493	1			68.4094	3.3
							42.3513	17			68.4687	3.3
							42.4534	14			68.5281	3.2
							42.5554	8			68.5874	3.4
							42.6574	7			68.6468	3.1
							42.7594	1			68.7061	3.9
							42.8614	14			68.7655	3.9
							42.9634	16			68.8248	3.8
							43.0654	26			68.8842	3.2
							43.1674	14			68.9435	3.2
							43.2695	18			69.0029	3
							43.3715	19			69.0622	4.6
							43.4735	16			69.1216	4.6
							43.5755	4			69.1809	3.8
							43.6775	39			69.2403	4.7
							43.7795	23			69.2996	3.5
							43.8815	16			69.359	3.8
							43.9836	19			69.4183	3.1
							44.0856	42			69.4777	3.9
							44.1876	38			69.537	3.6
							44.2896	23			69.5964	3.3
							44.3916	21			69.6557	5.3
							44.4936	12			69.7151	4.4
							44.5956	12			69.7744	3.2
							44.6977	2			69.8338	3.2
							44.7997	11			69.8931	3.5
							44.9017	4			69.9525	4.6
							45.0037	1			70.0118	4.4
							45.1057	5			70.0712	4.5
							45.2077	23			70.1305	3.2
							45.3097	8			70.1899	4
							45.4117	7			70.2492	3.6
							45.5138	12			70.3086	4.3
							45.6158	4			70.3679	3.4
							45.7178	4			70.4273	3.4
							45.8198	8			70.4866	3.3
							45.9218	3			70.546	3.4
							46.0238	2			70.6053	3.5
							46.1258	20			70.6647	3.1
							46.2279	7			70.724	4.1
							46.3299	18			70.7834	2.7
							46.4319	13			70.8427	3.8
							46.5339	13			70.9021	4.2
							46.6359	20			70.9614	4.8
							46.7379	22			71.0208	3.5
							46.8399	27			71.0801	2.6
							46.9419	8			71.1395	2.9
							47.044	14			71.1988	2.4
							47.146	7			71.2582	3.2
							47.248	6			71.3175	3.2
						DC19	47.35	35			71.3769	5.4
							47.4145	59			71.4362	3.8
							47.4789	74			71.4956	4.1
							47.5434	11			71.5549	3.6
							47.6079	14			71.6143	3.6
							47.6724	12			71.6736	2.6
							47.7368	18			71.733	2.7
							47.8013	21			71.7923	2.9
							47.8658	29			71.8517	3.1
							47.9303	15			71.911	3.2
							47.9947	17			71.9704	2.2
							48.0592	15			72.0297	2.5
							48.1237	20			72.0891	2.9
							48.1882	18			72.1484	2.9
							48.2526	16			72.2078	3.3
							48.3171	17			72.2671	1.8
							48.3816	25			72.3265	2.2
							48.4461	24			72.3858	3.4
							48.5105	25			72.4452	2.2
							48.575	22			72.5045	2.5
							48.6395	18			72.5639	2.2
							48.7039	1			72.6232	3.1
							48.7684	4			72.6826	2.3
							48.8329	0			72.7419	2.7
							48.8974	5			72.8013	2.3
							48.9618	9			72.8606	2.4
							49.0263	4			72.92	2.3
							49.0908	4			72.9793	2.3
							49.1553	4			73.0387	2.9
							49.2197	9			73.098	2.6
							49.2842	8			73.1574	2.1
							49.3487	7			73.2167	2.8
							49.4132	3			73.2761	2.1
							49.4776	11			73.3354	2.8
							49.5421	8			73.3948	2.3
							49.6066	9			73.4541	2.3
							49.6711	11			73.5135	3
							49.7355	12			73.5728	2.5
							49.8	11			73.6322	1.8
							49.8645	14			73.6915	2.1
							49.9289	14			73.7509	2.9
							49.9934	14			73.8102	3.8
							50.0579	8			73.8696	4.1
							50.1224	21			73.9289	4.8
							50.1868	18			73.9883	4.7
							50.2513	21			74.0476	3.8
							50.3158	14			74.107	3.3
							50.3803	13			74.1663	3.6
							50.4447	16			74.2257	2.7
							50.5092	14			74.285	2.9
							50.5737	12			74.3444	2.7
							50.6382	26			74.4037	3.1
							50.7026	16			74.4631	2.7
							50.7671	11			74.5224	3.6
							50.8316	14			74.5818	3.3
							50.8961	6			74.6411	4.1
							50.9605	12			74.7005	3.4
							51.025	13			74.7598	4.2
							51.0895	15			74.8192	3.5
							51.1539	11			74.8785	2.8
							51.2184	8			74.9379	4.7
							51.2829	8			74.9972	4.4
							51.3474	1			75.0566	3.4
							51.4118	23			76.22	3
							51.4763	10			76.2773	3.4
							51.5408	9			76.3346	3.5
							51.6053	11			76.3919	3.2
							51.6697	13			76.4491	3.3
							51.7342	14			76.5064	2.9
							51.7987	11			76.5637	3.1
							51.8632	11			76.621	3.2
							51.9276	11			76.6783	3.6
							51.9921	13			76.7356	3.1
							52.0566	14			76.7929	2
							52.1211	17			76.8501	2.6
							52.1855	16			76.9074	2.8
						DC19/1. Mergellage	52.25	29			76.9647	4.9
							52.3155	32			77.022	3.5
							52.3809	32			77.0793	3.5
							52.4464	20			77.1366	4.4
							52.5119	19			77.1939	3.3
							52.5773	23			77.2511	4.2
							52.6428	20			77.3084	3.1
							52.7083	5			77.3657	6.3
							52.7737	10			77.423	4
							52.8392	11			77.4803	3.7
							52.9047	10			77.5376	4.5
							52.9701	21			77.5949	4.8
							53.0356	12			77.6521	4.7
							53.1011	4			77.7094	4.2
							53.1665	5			77.7667	3.8
							53.232	3			77.824	4.6
							53.2975	18			77.8813	3.9
							53.3629	7			77.9386	4.4
							53.4284	17			77.9959	3.4
							53.4939	5			78.0531	3
							53.5594	3			78.1104	3.8
							53.6248	5			78.1677	3.3
							53.6903	19			78.225	3.2
							53.7558	18			78.2823	3.6
							53.8212	14			78.3396	3.1
							53.8867	11			78.3969	2.5
							53.9522	15			78.4541	3.7
							54.0176	6			78.5114	3.5
							54.0831	0			78.5687	4.3
							54.1486	1			78.626	2.8
							54.214	0			78.6833	2
							54.2795	2			78.7406	2.3
							54.345	0			78.7979	3.2
							54.4104	0			78.8551	2.7
							54.4759	14			78.9124	3.5
							54.5414	11			78.9697	4.1
							54.6068	13			79.027	2.6
							54.6723	11			79.0843	2.9
							54.7378	11			79.1416	2.6
							54.8032	10			79.1989	3.2
							54.8687	16			79.2561	2.2
							54.9342	5			79.3134	3
							54.9996	5			79.3707	2.6
							55.0651	14			79.428	2.5
							55.1306	5			79.4853	3
							55.196	11			79.5426	2.6
							55.2615	6			79.5999	2.6
							55.327	10			79.6571	3.3
							55.3924	5			79.7144	3.5
							55.4579	10			79.7717	3.3
							55.5234	0			79.829	3.5
							55.5888	14			79.8863	3.4
							55.6543	4			79.9436	2.9
							55.7198	11			80.0009	3.2
							55.7853	33			80.0581	3.7
							55.8507	34			80.1154	3.4
							55.9162	32			80.1727	1.9
							55.9817	11			80.23	3.2
							56.0471	9			80.2706	3.9
							56.1126	11			80.3112	2.9
							56.1781	18			80.3518	3.6
							56.2435	10			80.3924	3.8
							56.309	12			80.433	2.8
							56.3745	19			80.4736	3
							56.4399	21			80.5142	3.6
							56.5054	25			80.5548	4.1
							56.5709	15			80.5955	3.2
							56.6363	13			80.6361	3.2
							56.7018	8			80.6767	4.1
							56.7673	9			80.7173	3.1
							56.8327	12			80.7579	2.9
							56.8982	4			80.7985	2.8
							56.9637	14			80.8391	3.8
							57.0291	10			80.8797	5.3
							57.0946	23			80.9203	4.6
							57.1601	19			80.9609	3.1
							57.2255	4			81.0015	4.8
							57.291	14			81.0421	4.3
							57.3565	11			81.0827	2.7
							57.4219	4			81.1233	4.4
							57.4874	2			81.1639	4.1
							57.5529	7			81.2045	4.2
							57.6183	7			81.2452	2.6
							57.6838	2			81.2858	4.1
							57.7493	4			81.3264	3
							57.8147	2			81.367	3.5
							57.8802	4			81.4076	3.2
							57.9457	2			81.4482	3.7
							58.0112	6			81.4888	3.1
							58.0766	12			81.5294	3
							58.1421	10			81.57	2.5
							58.2076	7			81.6079	3.3
							58.273	3			81.6458	3.3
							58.3385	4			81.6836	2.1
							58.404	18			81.7215	2.6
							58.4694	2			81.7594	3.5
							58.5349	16			81.7973	2.3
							58.6004	10			81.8352	3.2
							58.6658	1			81.873	2.6
							58.7313	0			81.9109	3.5
							58.7968	2			81.9488	2.8
							58.8622	12			81.9867	2.2
							58.9277	14			82.0245	2.4
							58.9932	9			82.0624	2.8
							59.0586	10			82.1003	2.8
							59.1241	3			82.1382	2.3
							59.1896	16			82.1761	1.9
							59.255	7			82.2139	3.4
							59.3205	15			82.2518	3.3
							59.386	13			82.2897	2.6
							59.4514	0			82.3276	2.7
							59.5169	12			82.3655	2.3
							59.5824	16			82.4033	3.2
							59.6478	13			82.4412	1.9
							59.7133	2			82.4791	1.9
							59.7788	7			82.517	2.8
							59.8442	4			82.5548	3.3
							59.9097	22			82.5927	4.2
							59.9752	16			82.6306	2.7
							60.0406	15			82.6685	3.1
							60.1061	18			82.7064	2.6
							60.1716	14			82.7442	3.4
							60.2371	9			82.7821	2.4
							60.3025	6			82.82	2.9
							60.368	14			82.8947	3.8
							60.4335	11			82.9695	2.4
							60.4989	13			83.0442	3.3
							60.5644	0			83.1189	3.3
							60.6299	0			83.1937	3
							60.6953	3			83.2684	2.7
							60.7608	0			83.3432	2.9
							60.8263	2			83.4179	2.8
							60.8917	6			83.4926	3.4
							60.9572	7			83.5674	3.5
							61.0227	5			83.6421	2.8
							61.0881	2			83.7168	2.6
							61.1536	2			83.7916	2.6
							61.2191	2			83.8663	3.2
							61.2845	5			83.9411	3.7
						DC19/Hornsteinbreckzie	61.35	4			84.0158	2.6
							61.4371	6			84.0905	3
							61.5242	12			84.1653	3.1
							61.6113	8		DC21-L	84.24	3.6
							61.6984	12			84.2872	2.8
							61.7855	5			84.3344	3
							61.8726	10			84.3815	3.2
							61.9597	10			84.4287	4.1
							62.0468	15			84.4759	2.6
							62.1339	10			84.5231	3.6
							62.221	10			84.5702	3.2
							62.3081	7			84.6174	3.6
							62.3952	11			84.6646	3.5
							62.4823	7			84.7118	4.7
							62.5694	3			84.7589	4
							62.6565	1			84.8061	5.2
							62.7435	5			84.8533	4.7
							62.8306	2			84.9005	4.7
							62.9177	6			84.9476	5.9
							63.0048	7			84.9948	4.7
							63.0919	7			85.042	4.3
							63.179	9			85.0892	4
							63.2661	7			85.1364	2.7
							63.3532	13			85.1835	3.7
							63.4403	2			85.2307	4
							63.5274	6			85.2779	3.2
							63.6145	6			85.3251	3.2
							63.7016	5			85.3722	3.7
							63.7887	2			85.4194	3.6
							63.8758	0			85.4666	4.2
							63.9629	1			85.5138	3.5
							64.05	12			85.5609	3.3
							64.1371	6			85.6081	3.7
							64.2242	5			85.6553	3.4
							64.3113	3			85.7025	4.4
							64.3984	14			85.7496	4
							64.4855	10			85.7968	3.7
							64.5726	6			85.844	2.6
							64.6597	10			85.8912	3.5
							64.7468	3			85.9384	2.9
							64.8339	13			85.9855	3.4
							64.921	10			86.0327	3.8
							65.0081	7			86.0799	4
							65.0952	18			86.1271	3
							65.1823	17			86.1742	3.6
							65.2694	5			86.2214	3.4
							65.3565	49			86.2686	2.6
							65.4435	31			86.3158	3.7
							65.5306	10			86.3629	4.3
							65.6177	89			86.4101	4.7
							65.7048	57			86.4573	2.8
							65.7919	8			86.5045	2.7
							65.879	21			86.5516	3.2
							65.9661	11			86.5988	2.1
							66.0532	12			86.646	2.7
							66.1403	5			86.6932	4.5
							66.2274	6			86.7404	4.7
							66.3145	6			86.7875	4.5
							66.4016	1			86.8347	5.2
							66.4887	2			86.8819	2.6
							66.5758	12			86.9291	2.7
							66.6629	13			86.9762	2.2
						DC20A	66.75	8			87.0234	2.4
							66.7846	1			87.0706	3.1
							66.8192	5			87.1178	4.1
							66.8538	6			87.1649	3.4
							66.8885	3			87.2121	2.6
							66.9231	7			87.2593	3.4
							66.9577	9			87.3065	3.4
							66.9923	7			87.3536	2.1
							67.0269	1			87.4008	2.5
							67.0615	2			87.448	2.7
							67.0962	0			87.4952	3.6
							67.1308	0			87.5424	3.9
							67.1654	1			87.5895	3.8
						DC20B	67.2	3			87.6367	4.2
							67.2433	5			87.6839	3.8
							67.2867	6			87.7311	3.8
							67.33	3			87.7782	3.2
							67.3733	7			87.8254	3.6
							67.4167	9			87.8726	3.2
							67.46	5			87.9198	3.2
							67.5033	7			87.9669	4.3
							67.5467	9			88.0141	3.2
							67.59	7			88.0613	3.7
							67.6333	1			88.1085	3.9
							67.6767	0			88.1556	4.2
							67.72	1			88.2028	4.6
							67.7633	7		DC21-O	88.25	4.4
							67.8067	15			88.3244	3.7
						DC20C	67.85	4			88.3989	3.9
							67.89	0			88.4733	3.8
							67.93	5			88.5478	2.7
							67.97	4			88.6222	2.9
							68.01	4			88.6967	3
							68.05	2			88.7711	2.9
							68.09	3			88.8456	3.4
							68.13	2			88.92	2.9
							68.17	0			88.9944	3.2
							68.21	0			89.0689	3.2
						Hartgrund	68.25	2			89.1433	3.2
							68.3	0			89.2178	2.5
						DC21	68.35	21			89.2922	2.1
							68.377	14			89.3667	2.9
							68.404	9			89.4411	2.9
							68.4309	2			89.5156	3.6
							68.4579	1		DC21-P	89.59	2.8
							68.4849	3			89.6432	3.3
							68.5119	9			89.6964	3.3
							68.5388	11			89.7496	2.6
							68.5658	9			89.8028	3.4
							68.5928	6			89.856	3.9
							68.6198	3			89.9092	3.8
							68.6468	15			89.9624	4.1
							68.6737	22			90.0156	3.2
							68.7007	3			90.0688	3.5
							68.7277	28			90.122	3.5
							68.7547	16			90.1752	3.8
							68.7816	10			90.2284	4.5
							68.8086	11			90.2816	4.5
							68.8356	7			90.3348	7.8
							68.8626	8			90.388	5.5
							68.8896	25			90.4412	4.2
							68.9165	9			90.4944	4.1
							68.9435	7			90.5476	3.5
							68.9705	11			90.6008	3.6
							68.9975	6			90.654	4.3
							69.0244	4			90.7072	4.7
							69.0514	7			90.7604	3.2
							69.0784	6			90.8136	3.8
							69.1054	7			90.8668	2.3
							69.1324	5		DC21-Q	90.92	3.4
							69.1593	5			91.0317	2.8
							69.1863	4			91.1433	2.5
							69.2133	4			91.255	2.2
							69.2403	28			91.3667	2.4
							69.2672	24			91.4783	3.1
							69.2942	14			91.59	2.7
							69.3212	0			91.7017	3.4
							69.3482	6			91.8133	3
							69.3752	12			91.925	3.1
							69.4021	9			92.0367	3.5
							69.4291	4			92.1483	2.4
							69.4561	18		DC21-R	92.26	3.1
							69.4831	18			92.3493	4
							69.5101	16			92.4387	4.1
							69.537	0			92.528	3.8
							69.564	29			92.6173	3.6
							69.591	19			92.7067	4.5
							69.618	0			92.796	4.7
							69.6449	16			92.8853	4.1
							69.6719	23			92.9747	4.2
							69.6989	30			93.064	3.5
							69.7259	25			93.1533	4
							69.7529	2			93.2427	2.2
							69.7798	18			93.332	2.1
							69.8068	15			93.4213	2.7
							69.8338	2			93.5107	3.5
							69.8608	28		DC21-S	93.6	3.2
							69.8877	15			93.6504	3.6
							69.9147	2			93.7008	3.3
							69.9417	16			93.7511	4.8
							69.9687	14			93.8015	2.9
							69.9957	0			93.8519	3.5
							70.0226	31			93.9023	2.4
							70.0496	28			93.9526	3.6
							70.0766	3			94.003	3.4
							70.1036	18			94.0534	3.7
							70.1305	20			94.1038	4
							70.1575	12			94.1542	2.9
							70.1845	0			94.2045	2.9
							70.2115	72			94.2549	3.1
							70.2385	73			94.3053	2.4
							70.2654	63			94.3557	3.2
							70.2924	32			94.406	6.3
							70.3194	5			94.4564	3.8
							70.3464	52			94.5068	4.1
							70.3733	16			94.5572	3.9
							70.4003	11			94.6075	3.2
							70.4273	5			94.6579	3.2
							70.4543	14			94.7083	4.4
							70.4813	13			94.7587	4.2
							70.5082	12			94.8091	3.6
							70.5352	18			94.8594	3.6
							70.5622	33			94.9098	3.2
							70.5892	18			94.9602	2.8
							70.6161	38			95.0106	3.7
							70.6431	16			95.0609	3.9
							70.6701	43			95.1113	5.3
							70.6971	6			95.1617	3.7
							70.7241	25			95.2121	4
							70.751	30			95.2625	3.5
							70.778	38			95.3128	5.4
							70.805	16			95.3632	4.7
							70.832	23			95.4136	5.6
							70.8589	19			95.464	4
							70.8859	8			95.5143	5.1
							70.9129	5			95.5647	5
							70.9399	16			95.6151	5.6
							70.9669	11			95.6655	5.4
							70.9938	18			95.7158	5.4
							71.0208	11			95.7662	5
							71.0478	13			95.8166	3.9
							71.0748	15			95.867	3.9
							71.1017	2			95.9174	4.5
							71.1287	12			95.9677	4.8
							71.1557	11			96.0181	4.4
							71.1827	9			96.0685	3.3
							71.2097	15			96.1189	3.6
							71.2366	11			96.1692	4.4
							71.2636	13			96.2196	5.3
							71.2906	24		DC21-U	96.27	6
							71.3176	11			96.3212	4.2
							71.3446	8			96.3723	5.4
							71.3715	14			96.4235	4.6
							71.3985	22			96.4746	4.5
							71.4255	13			96.5258	4.1
							71.4525	2			96.5769	3.7
							71.4794	15			96.6281	5.1
							71.5064	20			96.6792	3.8
							71.5334	13			96.7304	4
							71.5604	19			96.7815	3.9
							71.5874	18			96.8327	4.5
							71.6143	21			96.8838	4.2
							71.6413	7			96.935	4.5
							71.6683	12			96.9862	3.5
							71.6953	1			97.0373	4
							71.7222	12			97.0885	3.5
							71.7492	12			97.1396	6.3
							71.7762	10			97.1908	4.8
							71.8032	15			97.2419	4.2
							71.8302	14			97.2931	4
							71.8571	12			97.3442	4.4
							71.8841	4			97.3954	5.4
							71.9111	18			97.4465	5.6
							71.9381	8			97.4977	4.3
							71.965	0			97.5488	4.7
							71.992	2		DC21-V	97.6	4.9
							72.019	19			97.65	4.8
							72.046	15			97.7	6.5
							72.073	15			97.75	6.1
							72.0999	27			97.8	5.9
							72.1269	2			97.85	6.1
							72.1539	15			97.9	8.5
							72.1809	13			97.95	7.6
							72.2078	11			98	6.7
							72.2348	13			98.05	5.9
							72.2618	14			98.1	5.6
							72.2888	17			98.15	6.2
							72.3158	18			98.2	6.3
							72.3427	5			98.25	6.7
							72.3697	7			98.3	5.1
							72.3967	5			98.35	6.5
							72.4237	8			98.4	6.4
							72.4506	9			98.45	5.4
							72.4776	7			98.5	6.5
							72.5046	4			98.55	5.3
							72.5316	15			98.6	5.9
							72.5586	15			98.65	5.5
							72.5855	7			98.7	4.9
							72.6125	8			98.75	6.5
							72.6395	8			98.8	8.1
							72.6665	11			98.85	6
							72.6934	9			98.9	7.5
							72.7204	11		DC22	98.95	10.5
							72.7474	8			99.0615	9.4
							72.7744	12			99.1731	7.5
							72.8014	12			99.2846	8.3
							72.8283	17			99.3962	8.8
							72.8553	14			99.5077	8.2
							72.8823	24			99.6192	6.7
							72.9093	43			99.7308	6.8
							72.9362	10			99.8423	7
							72.9632	13			99.9538	6
							72.9902	1			100.065	5.7
							73.0172	8			100.177	4.5
							73.0442	11			100.288	6.5
							73.0711	4		DC23	100.4	9.5
							73.0981	0			100.518	10
							73.1251	23			100.635	8.1
							73.1521	4			100.753	6.9
							73.179	22			100.871	5.4
							73.206	9			100.988	6.1
							73.233	12			101.106	5.5
							73.26	10			101.224	5.4
							73.287	14			101.341	5.3
							73.3139	5			101.459	5.7
							73.3409	3			101.576	5.6
							73.3679	15			101.694	6.5
							73.3949	20			101.812	6.9
							73.4219	9			101.929	6.5
							73.4488	13			102.047	6.6
							73.4758	26			102.165	7.9
							73.5028	3			102.282	8.3
							73.5298	10			102.4	7
							73.5567	12			102.518	6.3
							73.5837	19			102.635	5.2
							73.6107	10			102.753	6.2
							73.6377	3			102.871	7
							73.6647	9			102.988	7.4
							73.6916	23			103.106	5.9
							73.7186	8			103.224	5
							73.7456	12			103.341	7
							73.7726	19			103.459	5
							73.7995	7			103.576	4.5
							73.8265	21			103.694	5
							73.8535	11			103.812	5.1
							73.8805	18			103.929	4.9
							73.9075	1			104.047	5.4
							73.9344	0			104.165	6.1
							73.9614	1			104.282	6.7
							73.9884	11		DC24	104.4	8.4
							74.0154	32			104.556	7.3
							74.0423	4			104.711	6.5
							74.0693	11			104.867	7.3
							74.0963	34			105.022	5.9
							74.1233	13			105.178	7.2
							74.1503	9			105.333	7.5
							74.1772	7			105.489	6.6
							74.2042	23			105.644	4.8
							74.2312	42		DC25	105.8	4.9
							74.2582	16			105.85	5.8
							74.2851	8			105.9	4.7
							74.3121	10			105.95	5.2
							74.3391	15			106	5.2
							74.3661	14			106.05	6.5
							74.3931	52			106.1	7.3
							74.42	3			106.15	8.6
							74.447	20			106.2	8.3
							74.474	13			106.25	7
							74.501	12			106.3	7.1
							74.5279	41			106.35	6.3
							74.5549	23			106.4	7.8
							74.5819	30			106.45	8.6
							74.6089	26			106.5	7.2
							74.6359	19			106.55	8.1
							74.6628	18		DC26	106.6	7.8
							74.6898	16			106.697	7.6
							74.7168	21			106.794	6.5
							74.7438	18			106.891	6.8
							74.7707	19			106.987	7.5
							74.7977	23			107.084	7.3
							74.8247	15			107.181	7.1
							74.8517	36			107.278	7.2
							74.8787	21			107.375	6.8
							74.9056	9			107.472	6.4
							74.9326	13			107.569	6.8
							74.9596	10			107.666	9.2
							74.9866	1			107.762	9.9
							75.0135	12			107.859	9.6
							75.0405	16			107.956	9.1
							75.0675	6			108.053	9.8
							75.0945	12			108.15	8.3
							75.1215	2			108.247	10
							75.1484	0			108.344	8.4
							75.1754	32			108.441	7.4
							75.2024	12			108.537	6.2
							75.2294	6			108.634	6.3
							75.2563	10			108.731	7.3
							75.2833	10			108.828	7.5
							75.3103	8			108.925	8.2
							75.3373	8			109.022	6.9
							75.3643	8			109.119	7.1
							75.3912	10			109.216	6.6
							75.4182	8			109.312	7.2
							75.4452	0			109.409	6.8
							75.4722	10			109.506	6.5
							75.4992	0			109.603	8.9
							75.5261	11		DC27	109.7	8.3
							75.5531	9			109.765	10.7
							75.5801	1			109.83	10
							75.6071	1			109.895	9.5
							75.634	1			109.96	10.6
							75.661	16			110.025	11.7
							75.688	2			110.09	11.3
							75.715	20			110.155	10.5
							75.742	25			110.22	10.8
							75.7689	6			110.285	10.4
							75.7959	54			110.35	10.6
							75.8229	12			110.415	8.7
							75.8499	0			110.48	9.2
							75.8768	13			110.545	10.5
							75.9038	9			110.61	11.4
							75.9308	5			110.675	11.5
							75.9578	1			110.74	9.7
							75.9848	14			110.805	8.8
							76.0117	3			110.87	6.7
							76.0387	28			110.935	8.1
							76.0657	16			111	6.5
							76.0927	1			111.065	7.2
							76.1196	15			111.13	6.5
							76.1466	2			111.195	6.6
							76.1736	3			111.26	6.9
							76.2006	11			111.325	6.8
							76.2276	4			111.39	7.1
							76.2545	1			111.455	7
							76.2815	32			111.52	7.9
							76.3085	22			111.585	6.1
							76.3355	36			111.65	8.9
							76.3624	16			111.715	8.4
							76.3894	11			111.78	7.5
							76.4164	3			111.845	8.7
							76.4434	34			111.91	7.9
							76.4704	32			111.975	7.8
							76.4973	6			112.04	6.9
							76.5243	18			112.105	5.9
							76.5513	20			112.17	6.9
							76.5783	32			112.235	8.9
							76.6052	11			112.3	6.5
							76.6322	17			112.365	6.3
							76.6592	16			112.43	6.7
							76.6862	6			112.495	7.9
							76.7132	12			112.56	7.3
							76.7401	27			112.625	7.8
							76.7671	10			112.69	7.5
							76.7941	10			112.755	6.9
							76.8211	50			112.82	7.5
							76.848	0			112.885	9
							76.875	43			112.95	9.1
							76.902	3			113.015	7.7
							76.929	33			113.08	8.5
							76.956	7			113.145	8.2
							76.9829	28			113.21	9.5
							77.0099	22			113.275	9.4
							77.0369	4			113.34	7.3
							77.0639	26			113.405	9
							77.0908	7			113.47	9.7
							77.1178	15			113.535	9.2
							77.1448	4			113.6	9.1
							77.1718	72			113.665	9.2
							77.1988	39			113.73	10.3
							77.2257	15			113.795	9.9
							77.2527	9			113.86	8.1
							77.2797	1			113.925	8.5
							77.3067	4			113.99	7.3
							77.3337	1			114.055	7.3
							77.3606	22			114.12	7.2
							77.3876	16			114.185	6.8
							77.4146	15			114.25	7.4
							77.4416	15			114.315	9.4
							77.4685	13			114.38	7.9
							77.4955	3			114.445	8.8
							77.5225	4			114.51	8.7
							77.5495	4			114.575	10.4
							77.5765	11			114.64	10.9
							77.6034	3			114.705	9.8
							77.6304	10			114.77	9.6
							77.6574	10			114.835	8
							77.6844	24		DC28	114.9	9.4
							77.7113	19			114.967	6.4
							77.7383	14			115.033	5.3
							77.7653	8			115.1	5.3
							77.7923	7			115.167	5.3
							77.8193	6			115.233	6.6
							77.8462	4			115.3	6
							77.8732	1			115.367	6.9
							77.9002	6			115.433	8
							77.9272	29		DC29A	115.5	9.2
							77.9541	25			115.604	7.6
							77.9811	8			115.708	5.7
							78.0081	3			115.813	7.4
							78.0351	52		DC29B	115.917	10.9
							78.0621	7			116.021	9.8
							78.089	5			116.125	8.3
							78.116	17			116.229	8.6
							78.143	11			116.333	9
							78.17	2		DC29C	116.438	8.8
							78.1969	29			116.542	7.6
							78.2239	2			116.646	6.7
							78.2509	52		DC30	116.75	12.4
							78.2779	18			116.868	11.2
							78.3049	0			116.986	11.6
							78.3318	15			117.105	10
							78.3588	22			117.223	8.5
							78.3858	4			117.341	7.5
							78.4128	0			117.459	8.8
							78.4397	4			117.577	9.1
							78.4667	24			117.695	11.1
							78.4937	23			117.814	10
							78.5207	33			117.932	8.3
							78.5477	16		DC31	118.05	14.7
							78.5746	18			118.131	12.7
							78.6016	1			118.211	9.5
							78.6286	20			118.292	10.6
							78.6556	9			118.372	11.1
							78.6825	16			118.453	9.7
							78.7095	10			118.533	10.1
							78.7365	14			118.614	8.5
							78.7635	11			118.694	9.3
							78.7905	12			118.775	9.4
							78.8174	3			118.856	8.4
							78.8444	3			118.936	8.4
							78.8714	4			119.017	8.5
							78.8984	19			119.097	9.4
							78.9253	7			119.178	9.5
							78.9523	0			119.258	9.4
							78.9793	2			119.339	10.3
							79.0063	8			119.419	9.2
							79.0333	5			119.5	8.4
							79.0602	3
							79.0872	2
							79.1142	21
							79.1412	10
							79.1681	6
							79.1951	4
							79.2221	20
							79.2491	19
							79.2761	18
							79.303	3
							79.33	34
							79.357	12
							79.384	11
							79.411	16
							79.4379	13
							79.4649	22
							79.4919	16
							79.5189	3
							79.5458	20
							79.5728	5
							79.5998	4
							79.6268	13
							79.6538	8
							79.6807	2
							79.7077	7
							79.7347	13
							79.7617	2
							79.7886	2
							79.8156	4
							79.8426	25
							79.8696	1
							79.8966	5
							79.9235	7
							79.9505	6
							79.9775	3
							80.0045	44
							80.0314	21
							80.0584	16
							80.0854	50
							80.1124	5
							80.1394	11
							80.1663	8
							80.1933	11
							80.2203	13
							80.2473	12
							80.2742	14
							80.3012	13
							80.3282	12
							80.3552	14
							80.3822	11
							80.4091	8
							80.4361	0
							80.4631	0
							80.4901	14
							80.517	16
							80.544	12
							80.571	0
							80.598	10
							80.625	13
							80.6519	9
							80.6789	1
							80.7059	19
							80.7329	11
							80.7598	5
							80.7868	0
							80.8138	13
							80.8408	13
							80.8678	10
							80.8947	20
							80.9217	2
							80.9487	7
							80.9757	6
							81.0026	6
							81.0296	2
							81.0566	7
							81.0836	1
							81.1106	12
							81.1375	16
							81.1645	15
							81.1915	13
							81.2185	20
							81.2454	6
							81.2724	4
							81.2994	14
							81.3264	8
							81.3534	22
							81.3803	9
							81.4073	7
							81.4343	2
							81.4613	5
							81.4883	8
							81.5152	6
							81.5422	2
							81.5692	6
							81.5962	6
							81.6231	5
							81.6501	1
							81.6771	3
							81.7041	1
							81.7311	6
							81.758	3
							81.785	9
							81.812	5
							81.839	1
							81.8659	14
							81.8929	13
							81.9199	12
							81.9469	12
							81.9739	12
							82.0008	12
							82.0278	11
							82.0548	11
							82.0818	7
							82.1087	0
							82.1357	0
							82.1627	2
							82.1897	1
							82.2167	8
							82.2436	9
							82.2706	5
							82.2976	2
							82.3246	0
							82.3515	2
							82.3785	4
							82.4055	2
							82.4325	1
							82.4595	6
							82.4864	0
							82.5134	3
							82.5404	2
							82.5674	6
							82.5943	0
							82.6213	2
							82.6483	1
							82.6753	2
							82.7023	2
							82.7292	1
							82.7562	2
							82.7832	9
							82.8102	0
							82.8371	1
							82.8641	4
							82.8911	0
							82.9181	5
							82.9451	3
							82.972	2
							82.999	5
							83.026	2
							83.053	7
							83.0799	4
							83.1069	17
							83.1339	12
							83.1609	13
							83.1879	7
							83.2148	0
							83.2418	1
							83.2688	0
							83.2958	0
							83.3228	3
							83.3497	2
							83.3767	0
							83.4037	1
							83.4307	0
							83.4576	1
							83.4846	1
							83.5116	14
							83.5386	1
							83.5656	19
							83.5925	2
							83.6195	4
							83.6465	3
							83.6735	2
							83.7004	2
							83.7274	8
							83.7544	1
							83.7814	3
							83.8084	14
							83.8353	6
							83.8623	4
							83.8893	6
							83.9163	2
							83.9432	5
							83.9702	5
							83.9972	12
							84.0242	2
							84.0512	8
							84.0781	0
							84.1051	1
							84.1321	1
							84.1591	3
							84.186	13
							84.213	0
						DC21-L	84.24	5
							84.2578	5
							84.2757	0
							84.2935	9
							84.3113	19
							84.3292	8
							84.347	10
							84.3648	11
							84.3827	2
							84.4005	8
							84.4183	0
							84.4362	8
							84.454	7
							84.4718	6
							84.4897	3
							84.5075	9
							84.5253	11
							84.5432	17
							84.561	7
							84.5788	3
							84.5967	4
							84.6145	3
							84.6323	9
							84.6502	8
							84.668	15
							84.6858	20
							84.7037	6
							84.7215	12
							84.7393	8
							84.7572	9
							84.775	8
							84.7928	17
							84.8107	10
							84.8285	0
							84.8463	3
							84.8642	28
							84.882	23
							84.8998	8
							84.9177	27
							84.9355	33
							84.9533	25
							84.9712	19
							84.989	14
							85.0068	10
							85.0247	19
							85.0425	6
							85.0603	1
							85.0782	17
							85.096	20
							85.1138	5
							85.1317	18
							85.1495	18
							85.1673	9
							85.1852	12
							85.203	3
							85.2208	6
							85.2387	7
							85.2565	3
							85.2743	15
							85.2922	10
							85.31	24
							85.3278	5
							85.3457	6
							85.3635	1
							85.3813	27
							85.3992	17
							85.417	39
							85.4348	7
							85.4527	15
							85.4705	31
							85.4883	6
							85.5062	7
							85.524	9
							85.5418	17
							85.5597	35
							85.5775	69
							85.5953	3
							85.6132	41
							85.631	35
							85.6488	7
							85.6667	10
							85.6845	19
							85.7023	26
							85.7202	35
							85.738	45
							85.7558	26
							85.7737	30
							85.7915	43
							85.8093	50
							85.8272	23
							85.845	31
							85.8628	5
							85.8807	4
							85.8985	38
							85.9163	26
							85.9342	41
							85.952	83
							85.9698	23
							85.9877	18
							86.0055	0
							86.0233	23
							86.0412	4
							86.059	5
							86.0768	1
							86.0947	23
							86.1125	2
							86.1303	0
							86.1482	15
							86.166	4
							86.1838	15
							86.2017	10
							86.2195	20
							86.2373	1
							86.2552	16
							86.273	5
							86.2908	2
							86.3087	5
							86.3265	2
							86.3443	7
							86.3622	16
							86.38	18
							86.3978	11
							86.4157	1
							86.4335	4
							86.4513	1
							86.4692	26
							86.487	19
							86.5048	12
							86.5227	20
							86.5405	15
							86.5583	18
							86.5762	32
							86.594	20
							86.6118	33
							86.6297	17
							86.6475	2
							86.6653	2
							86.6832	12
							86.701	3
							86.7188	10
							86.7367	7
							86.7545	8
							86.7723	33
							86.7902	35
							86.808	25
							86.8258	64
							86.8437	74
							86.8615	13
							86.8793	3
							86.8972	0
							86.915	0
							86.9328	1
							86.9507	5
							86.9685	2
							86.9863	6
							87.0042	8
							87.022	11
							87.0398	5
							87.0577	5
							87.0755	7
							87.0933	2
							87.1112	2
							87.129	5
							87.1468	13
							87.1647	4
							87.1825	2
							87.2003	8
							87.2182	19
							87.236	3
							87.2538	1
							87.2717	1
							87.2895	3
							87.3073	1
							87.3252	3
							87.343	1
							87.3608	2
							87.3787	2
							87.3965	5
							87.4143	0
							87.4322	6
							87.45	1
							87.4678	1
							87.4857	2
							87.5035	6
							87.5213	7
							87.5392	5
							87.557	7
							87.5748	2
							87.5927	6
							87.6105	17
							87.6283	19
							87.6462	10
							87.664	7
							87.6818	4
							87.6997	15
							87.7175	5
							87.7353	11
							87.7532	10
							87.771	9
							87.7888	11
							87.8067	10
							87.8245	16
							87.8423	12
							87.8602	9
							87.878	5
							87.8958	13
							87.9137	7
							87.9315	7
							87.9493	16
							87.9672	16
							87.985	17
							88.0028	8
							88.0207	11
							88.0385	5
							88.0563	12
							88.0742	3
							88.092	3
							88.1098	3
							88.1277	1
							88.1455	1
							88.1633	3
							88.1812	9
							88.199	33
							88.2168	34
							88.2347	14
							88.2525	23
							88.2703	15
							88.2882	0
							88.306	25
							88.3238	1
							88.3417	3
							88.3595	24
							88.3773	15
							88.3952	10
							88.413	11
							88.4308	18
							88.4487	16
							88.4665	5
							88.4843	6
							88.5022	9
							88.52	0
							88.5378	10
							88.5557	9
							88.5735	19
							88.5913	16
							88.6092	13
							88.627	10
							88.6448	10
							88.6627	9
							88.6805	1
							88.6983	5
							88.7162	11
							88.734	25
							88.7518	21
							88.7697	12
							88.7875	5
							88.8053	0
							88.8232	7
							88.841	2
							88.8588	16
							88.8767	9
							88.8945	6
							88.9123	7
							88.9302	5
							88.948	1
							88.9658	0
							88.9837	7
							89.0015	5
							89.0193	5
							89.0372	2
							89.055	8
							89.0728	3
							89.0907	8
							89.1085	2
							89.1263	5
							89.1442	5
							89.162	3
							89.1798	8
							89.1977	22
							89.2155	9
							89.2333	2
							89.2512	12
							89.269	5
							89.2868	7
							89.3047	3
							89.3225	6
							89.3403	4
							89.3582	2
							89.376	6
							89.3938	1
							89.4117	7
							89.4295	4
							89.4473	1
							89.4652	2
							89.483	23
							89.5008	11
							89.5187	11
							89.5365	4
							89.5543	13
							89.5722	17
						DC21-P	89.59	7
							89.618	4
							89.6461	7
							89.6741	7
							89.7022	9
							89.7302	4
							89.7583	4
							89.7863	5
							89.8143	10
							89.8424	12
							89.8704	9
							89.8985	11
							89.9265	8
							89.9545	13
							89.9826	11
							90.0106	5
							90.0387	10
							90.0667	2
							90.0948	3
							90.1228	2
							90.1508	0
							90.1789	0
							90.2069	15
							90.235	5
							90.263	1
							90.291	1
							90.3191	7
							90.3471	4
							90.3752	6
							90.4032	6
							90.4313	5
							90.4593	5
							90.4873	8
							90.5154	9
							90.5434	10
							90.5715	10
							90.5995	0
							90.6276	8
							90.6556	6
							90.6836	4
							90.7117	0
							90.7397	2
							90.7678	1
							90.7958	0
							90.8238	3
							90.8519	0
							90.8799	0
							90.908	1
							90.936	4
							90.9641	17
							90.9921	14
							91.0201	3
							91.0482	2
							91.0762	0
							91.1043	1
							91.1323	7
							91.1603	10
							91.1884	11
							91.2164	4
							91.2445	3
							91.2725	3
							91.3006	4
							91.3286	6
							91.3566	11
							91.3847	3
							91.4127	10
							91.4408	0
							91.4688	10
							91.4969	1
							91.5249	4
							91.5529	7
							91.581	2
							91.609	5
							91.6371	2
							91.6651	3
							91.6931	0
							91.7212	7
							91.7492	9
							91.7773	19
							91.8053	4
							91.8334	13
							91.8614	34
							91.8894	20
							91.9175	18
							91.9455	38
							91.9736	9
							92.0016	1
							92.0297	1
							92.0577	11
							92.0857	3
							92.1138	4
							92.1418	3
							92.1699	2
							92.1979	2
							92.2259	5
							92.254	3
							92.282	1
							92.3101	4
							92.3381	5
							92.3662	10
							92.3942	6
							92.4222	7
							92.4503	11
							92.4783	10
							92.5064	6
							92.5344	15
							92.5624	2
							92.5905	5
							92.6185	0
							92.6466	3
							92.6746	0
							92.7027	6
							92.7307	4
							92.7587	4
							92.7868	5
							92.8148	1
							92.8429	1
							92.8709	0
							92.899	4
							92.927	7
							92.955	3
							92.9831	2
							93.0111	3
							93.0392	0
							93.0672	1
							93.0952	2
							93.1233	1
[truncated: 709 more rows]

## Sheet: Seperate MS and GR Datasets
	Cerratina cherty Limestone						Bryozoan Limestone
	Thickness	MS		Thickness	GR		Thickness	MS		Thickness	GR
	32.0423	11		32.0528	3.5		66.75	8		66.75	5.5
	32.0962	3		32.15	3.6		66.7846	1		66.8625	2.9
	32.15	28		32.3117	2.9		66.8192	5		66.975	3.4
	32.252	30		32.4734	2.9		66.8538	6		67.0875	2.5
	32.354	1		32.6351	2.8		66.8885	3		67.2	3.2
	32.456	7		32.7968	3.4		66.9231	7		67.3083	3
	32.5581	6		32.9585	3.2		66.9577	9		67.4167	4.1
	32.6601	23		33.1202	2.9		66.9923	7		67.525	2.5
	32.7621	1		33.2819	3.2		67.0269	1		67.6333	3.8
	32.8641	29		33.4436	4.7		67.0615	2		67.7417	3.5
	32.9661	16		33.6053	4.4		67.0962	0		67.85	3.8
	33.0681	23		33.767	3.5		67.1308	0		67.95	3.4
	33.1701	1		33.9287	2.9		67.1654	1		68.05	2.7
	33.2721	1		34.0904	3.8		67.2	3		68.15	3.6
	33.3742	3		34.2521	2.8		67.2433	5		68.25	3.8
	33.4762	21		34.4138	2.7		67.2867	6		68.35	3.1
	33.5782	2		34.5755	3.4		67.33	3		68.4094	3.3
	33.6802	7		34.7372	4.2		67.3733	7		68.4687	3.3
	33.7822	28		34.8989	4.1		67.4167	9		68.5281	3.2
	33.8842	16		35.0606	4.2		67.46	5		68.5874	3.4
	33.9862	0		35.2223	3.6		67.5033	7		68.6468	3.1
	34.0883	18		35.384	3		67.5467	9		68.7061	3.9
	34.1903	5		35.5457	5.9		67.59	7		68.7655	3.9
	34.2923	0		35.7074	5.8		67.6333	1		68.8248	3.8
	34.3943	20		35.8691	6.6		67.6767	0		68.8842	3.2
	34.4963	31		36.0309	5.3		67.72	1		68.9435	3.2
	34.5983	33		36.1926	4.6		67.7633	7		69.0029	3
	34.7003	4		36.3543	3.3		67.8067	15		69.0622	4.6
	34.8023	35		36.516	2.7		67.85	4		69.1216	4.6
	34.9044	31		36.6777	2.8		67.89	0		69.1809	3.8
	35.0064	35		36.8394	2.9		67.93	5		69.2403	4.7
	35.1084	49		37.0011	2.9		67.97	4		69.2996	3.5
	35.2104	0		37.1628	3.2		68.01	4		69.359	3.8
	35.3124	25		37.3245	4.4		68.05	2		69.4183	3.1
	35.4144	46		37.4862	2.8		68.09	3		69.4777	3.9
	35.5164	63		37.6479	3		68.13	2		69.537	3.6
	35.6185	32		37.8096	3.3		68.17	0		69.5964	3.3
	35.7205	42		37.9713	3.2		68.21	0		69.6557	5.3
	35.8225	28		38.133	3.9		68.25	2		69.7151	4.4
	35.9245	11		38.2947	3.6		68.3	0		69.7744	3.2
	36.0265	5		38.4564	3.4		68.35	21		69.8338	3.2
	36.1285	26		38.6181	3.9		68.377	14		69.8931	3.5
	36.2305	12		38.7798	3.8		68.404	9		69.9525	4.6
	36.3326	20		38.9415	4		68.4309	2		70.0118	4.4
	36.4346	16		39.1032	2.4		68.4579	1		70.0712	4.5
	36.5366	9		39.2649	3.3		68.4849	3		70.1305	3.2
	36.6386	65		39.4266	3.6		68.5119	9		70.1899	4
	36.7406	72		39.5883	3.5		68.5388	11		70.2492	3.6
	36.8426	83		39.75	5.6		68.5658	9		70.3086	4.3
	36.9446	15		39.9117	6		68.5928	6		70.3679	3.4
	37.0466	72		40.0734	5.3		68.6198	3		70.4273	3.4
	37.1487	17		40.2351	3.3		68.6468	15		70.4866	3.3
	37.2507	91		40.3968	5.2		68.6737	22		70.546	3.4
	37.3527	30		40.5585	3.2		68.7007	3		70.6053	3.5
	37.4547	22		40.7202	3.5		68.7277	28		70.6647	3.1
	37.5567	23		40.8819	4.2		68.7547	16		70.724	4.1
	37.6587	25		41.0436	3.2		68.7816	10		70.7834	2.7
	37.7607	35		41.2053	3.7		68.8086	11		70.8427	3.8
	37.8628	30		41.367	3.2		68.8356	7		70.9021	4.2
	37.9648	7		41.5287	3.5		68.8626	8		70.9614	4.8
	38.0668	9		41.6904	3.4		68.8896	25		71.0208	3.5
	38.1688	4		41.8521	3.5		68.9165	9		71.0801	2.6
	38.2708	14		42.0138	4.1		68.9435	7		71.1395	2.9
	38.3728	23		42.1755	3.6		68.9705	11		71.1988	2.4
	38.4748	1		42.3372	3.6		68.9975	6		71.2582	3.2
	38.5768	1		42.4989	3.5		69.0244	4		71.3175	3.2
	38.6789	0		42.6606	2.9		69.0514	7		71.3769	5.4
	38.7809	18		42.8223	3.4		69.0784	6		71.4362	3.8
	38.8829	4		42.984	5.6		69.1054	7		71.4956	4.1
	38.9849	2		43.1457	3.3		69.1324	5		71.5549	3.6
	39.0869	4		43.3074	5		69.1593	5		71.6143	3.6
	39.1889	7		43.4691	4.6		69.1863	4		71.6736	2.6
	39.2909	6		43.6309	4.9		69.2133	4		71.733	2.7
	39.393	0		43.7926	4.5		69.2403	28		71.7923	2.9
	39.495	13		43.9543	4.8		69.2672	24		71.8517	3.1
	39.597	11		44.116	6.8		69.2942	14		71.911	3.2
	39.699	25		44.2777	6.9		69.3212	0		71.9704	2.2
	39.801	21		44.4394	6.4		69.3482	6		72.0297	2.5
	39.903	28		44.6011	6.7		69.3752	12		72.0891	2.9
	40.005	7		44.7628	7.4		69.4021	9		72.1484	2.9
	40.107	6		44.9245	6.3		69.4291	4		72.2078	3.3
	40.2091	9		45.0862	7.4		69.4561	18		72.2671	1.8
	40.3111	1		45.2479	7.2		69.4831	18		72.3265	2.2
	40.4131	7		45.4096	7.6		69.5101	16		72.3858	3.4
	40.5151	6		45.5713	5.9		69.537	0		72.4452	2.2
	40.6171	16		45.733	7		69.564	29		72.5045	2.5
	40.7191	12		45.8947	5.3		69.591	19		72.5639	2.2
	40.8211	9		46.0564	4.6		69.618	0		72.6232	3.1
	40.9232	14		46.2181	6.3		69.6449	16		72.6826	2.3
	41.0252	1		46.3798	6.7		69.6719	23		72.7419	2.7
	41.1272	1		46.5415	5.9		69.6989	30		72.8013	2.3
	41.2292	4		46.7032	4.5		69.7259	25		72.8606	2.4
	41.3312	4		46.8649	5		69.7529	2		72.92	2.3
	41.4332	4		47.0266	5		69.7798	18		72.9793	2.3
	41.5352	33		47.1883	5		69.8068	15		73.0387	2.9
	41.6372	19		47.35	5		69.8338	2		73.098	2.6
	41.7393	11		47.49	5.9		69.8608	28		73.1574	2.1
	41.8413	9		47.63	6.8		69.8877	15		73.2167	2.8
	41.9433	4		47.77	5.6		69.9147	2		73.2761	2.1
	42.0453	6		47.91	5.5		69.9417	16		73.3354	2.8
	42.1473	7		48.05	5.4		69.9687	14		73.3948	2.3
	42.2493	1		48.19	4.6		69.9957	0		73.4541	2.3
	42.3513	17		48.33	4.8		70.0226	31		73.5135	3
	42.4534	14		48.47	4.7		70.0496	28		73.5728	2.5
	42.5554	8		48.61	4.9		70.0766	3		73.6322	1.8
	42.6574	7		48.75	3.9		70.1036	18		73.6915	2.1
	42.7594	1		48.89	5		70.1305	20		73.7509	2.9
	42.8614	14		49.03	4.7		70.1575	12		73.8102	3.8
	42.9634	16		49.17	4.2		70.1845	0		73.8696	4.1
	43.0654	26		49.31	4.9		70.2115	72		73.9289	4.8
	43.1674	14		49.45	5		70.2385	73		73.9883	4.7
	43.2695	18		49.59	4.4		70.2654	63		74.0476	3.8
	43.3715	19		49.73	4.7		70.2924	32		74.107	3.3
	43.4735	16		49.87	4.2		70.3194	5		74.1663	3.6
	43.5755	4		50.01	5.2		70.3464	52		74.2257	2.7
	43.6775	39		50.15	4.7		70.3733	16		74.285	2.9
	43.7795	23		50.29	4.5		70.4003	11		74.3444	2.7
	43.8815	16		50.43	4		70.4273	5		74.4037	3.1
	43.9836	19		50.57	4.6		70.4543	14		74.4631	2.7
	44.0856	42		50.71	4.3		70.4813	13		74.5224	3.6
	44.1876	38		50.85	4.9		70.5082	12		74.5818	3.3
	44.2896	23		50.99	6.6		70.5352	18		74.6411	4.1
	44.3916	21		51.13	4.1		70.5622	33		74.7005	3.4
	44.4936	12		51.27	5.9		70.5892	18		74.7598	4.2
	44.5956	12		51.41	5.3		70.6161	38		74.8192	3.5
	44.6977	2		51.55	6		70.6431	16		74.8785	2.8
	44.7997	11		51.69	5.6		70.6701	43		74.9379	4.7
	44.9017	4		51.83	6.5		70.6971	6		74.9972	4.4
	45.0037	1		51.97	5.6		70.7241	25		75.0566	3.4
	45.1057	5		52.11	6.4		70.751	30		76.22	3
	45.2077	23		52.25	7.6		70.778	38		76.2773	3.4
	45.3097	8		52.3489	7.6		70.805	16		76.3346	3.5
	45.4117	7		52.4478	7.6		70.832	23		76.3919	3.2
	45.5138	12		52.5467	7.6		70.8589	19		76.4491	3.3
	45.6158	4		52.6457	5.7		70.8859	8		76.5064	2.9
	45.7178	4		52.7446	5.4		70.9129	5		76.5637	3.1
	45.8198	8		52.8435	6.5		70.9399	16		76.621	3.2
	45.9218	3		52.9424	6.7		70.9669	11		76.6783	3.6
	46.0238	2		53.0413	6.4		70.9938	18		76.7356	3.1
	46.1258	20		53.1402	7.8		71.0208	11		76.7929	2
	46.2279	7		53.2391	6.5		71.0478	13		76.8501	2.6
	46.3299	18		53.338	6.7		71.0748	15		76.9074	2.8
	46.4319	13		53.437	6.2		71.1017	2		76.9647	4.9
	46.5339	13		53.5359	6.8		71.1287	12		77.022	3.5
	46.6359	20		53.6348	6.5		71.1557	11		77.0793	3.5
	46.7379	22		53.7337	6.6		71.1827	9		77.1366	4.4
	46.8399	27		53.8326	5.3		71.2097	15		77.1939	3.3
	46.9419	8		53.9315	5.9		71.2366	11		77.2511	4.2
	47.044	14		54.0304	9.4		71.2636	13		77.3084	3.1
	47.146	7		54.1293	7		71.2906	24		77.3657	6.3
	47.248	6		54.2283	6.7		71.3176	11		77.423	4
	47.35	35		54.3272	7.3		71.3446	8		77.4803	3.7
	47.4145	59		54.4261	6.2		71.3715	14		77.5376	4.5
	47.4789	74		54.525	6.6		71.3985	22		77.5949	4.8
	47.5434	11		54.6239	5.2		71.4255	13		77.6521	4.7
	47.6079	14		54.7228	5.7		71.4525	2		77.7094	4.2
	47.6724	12		54.8217	6.2		71.4794	15		77.7667	3.8
	47.7368	18		54.9207	5.5		71.5064	20		77.824	4.6
	47.8013	21		55.0196	4.5		71.5334	13		77.8813	3.9
	47.8658	29		55.1185	5.9		71.5604	19		77.9386	4.4
	47.9303	15		55.2174	5.3		71.5874	18		77.9959	3.4
	47.9947	17		55.3163	5.6		71.6143	21		78.0531	3
	48.0592	15		55.4152	6.1		71.6413	7		78.1104	3.8
	48.1237	20		55.5141	6.1		71.6683	12		78.1677	3.3
	48.1882	18		55.613	5.7		71.6953	1		78.225	3.2
	48.2526	16		55.712	8.1		71.7222	12		78.2823	3.6
	48.3171	17		55.8109	8.7		71.7492	12		78.3396	3.1
	48.3816	25		55.9098	6.7		71.7762	10		78.3969	2.5
	48.4461	24		56.0087	5.6		71.8032	15		78.4541	3.7
	48.5105	25		56.1076	5		71.8302	14		78.5114	3.5
	48.575	22		56.2065	5.1		71.8571	12		78.5687	4.3
	48.6395	18		56.3054	5.4		71.8841	4		78.626	2.8
	48.7039	1		56.4043	4.9		71.9111	18		78.6833	2
	48.7684	4		56.5033	5.3		71.9381	8		78.7406	2.3
	48.8329	0		56.6022	5.2		71.965	0		78.7979	3.2
	48.8974	5		56.7011	5.6		71.992	2		78.8551	2.7
	48.9618	9		56.8	5.6		72.019	19		78.9124	3.5
	49.0263	4		56.8989	3.4		72.046	15		78.9697	4.1
	49.0908	4		56.9978	6.5		72.073	15		79.027	2.6
	49.1553	4		57.0967	5.3		72.0999	27		79.0843	2.9
	49.2197	9		57.1957	6		72.1269	2		79.1416	2.6
	49.2842	8		57.2946	4.9		72.1539	15		79.1989	3.2
	49.3487	7		57.3935	6.2		72.1809	13		79.2561	2.2
	49.4132	3		57.4924	4.8		72.2078	11		79.3134	3
	49.4776	11		57.5913	4.6		72.2348	13		79.3707	2.6
	49.5421	8		57.6902	4.7		72.2618	14		79.428	2.5
	49.6066	9		57.7891	5.9		72.2888	17		79.4853	3
	49.6711	11		57.888	7		72.3158	18		79.5426	2.6
	49.7355	12		57.987	5.7		72.3427	5		79.5999	2.6
	49.8	11		58.0859	5.8		72.3697	7		79.6571	3.3
	49.8645	14		58.1848	4.8		72.3967	5		79.7144	3.5
	49.9289	14		58.2837	5.3		72.4237	8		79.7717	3.3
	49.9934	14		58.3826	5.8		72.4506	9		79.829	3.5
	50.0579	8		58.4815	7.1		72.4776	7		79.8863	3.4
	50.1224	21		58.5804	4.7		72.5046	4		79.9436	2.9
	50.1868	18		58.6793	6		72.5316	15		80.0009	3.2
	50.2513	21		58.7783	4.9		72.5586	15		80.0581	3.7
	50.3158	14		58.8772	5.1		72.5855	7		80.1154	3.4
	50.3803	13		58.9761	4.6		72.6125	8		80.1727	1.9
	50.4447	16		59.075	4.8		72.6395	8		80.23	3.2
	50.5092	14		59.1739	4.8		72.6665	11		80.2706	3.9
	50.5737	12		59.2728	5.7		72.6934	9		80.3112	2.9
	50.6382	26		59.3717	5.3		72.7204	11		80.3518	3.6
	50.7026	16		59.4707	5		72.7474	8		80.3924	3.8
	50.7671	11		59.5696	5		72.7744	12		80.433	2.8
	50.8316	14		59.6685	4.6		72.8014	12		80.4736	3
	50.8961	6		59.7674	4.8		72.8283	17		80.5142	3.6
	50.9605	12		59.8663	5.7		72.8553	14		80.5548	4.1
	51.025	13		59.9652	6.3		72.8823	24		80.5955	3.2
	51.0895	15		60.0641	4.5		72.9093	43		80.6361	3.2
	51.1539	11		60.163	5.6		72.9362	10		80.6767	4.1
	51.2184	8		60.262	5.2		72.9632	13		80.7173	3.1
	51.2829	8		60.3609	6.6		72.9902	1		80.7579	2.9
	51.3474	1		60.4598	5.4		73.0172	8		80.7985	2.8
	51.4118	23		60.5587	6.4		73.0442	11		80.8391	3.8
	51.4763	10		60.6576	6.1		73.0711	4		80.8797	5.3
	51.5408	9		60.7565	6.3		73.0981	0		80.9203	4.6
	51.6053	11		60.8554	5.7		73.1251	23		80.9609	3.1
	51.6697	13		60.9543	5.7		73.1521	4		81.0015	4.8
	51.7342	14		61.0533	4.7		73.179	22		81.0421	4.3
	51.7987	11		61.1522	4.4		73.206	9		81.0827	2.7
	51.8632	11		61.2511	5.1		73.233	12		81.1233	4.4
	51.9276	11		61.35	5.5		73.26	10		81.1639	4.1
	51.9921	13		61.55	5		73.287	14		81.2045	4.2
	52.0566	14		61.75	5.9		73.3139	5		81.2452	2.6
	52.1211	17		61.95	5.6		73.3409	3		81.2858	4.1
	52.1855	16		62.15	6		73.3679	15		81.3264	3
	52.25	29		62.35	6.5		73.3949	20		81.367	3.5
	52.3155	32		62.55	6.6		73.4219	9		81.4076	3.2
	52.3809	32		62.75	6.7		73.4488	13		81.4482	3.7
	52.4464	20		62.95	6.7		73.4758	26		81.4888	3.1
	52.5119	19		63.15	7.5		73.5028	3		81.5294	3
	52.5773	23		63.35	6.6		73.5298	10		81.57	2.5
	52.6428	20		63.55	6.4		73.5567	12		81.6079	3.3
	52.7083	5		63.75	6		73.5837	19		81.6458	3.3
	52.7737	10		63.95	5.7		73.6107	10		81.6836	2.1
	52.8392	11		64.15	6.1		73.6377	3		81.7215	2.6
	52.9047	10		64.35	6.5		73.6647	9		81.7594	3.5
	52.9701	21		64.55	6.4		73.6916	23		81.7973	2.3
	53.0356	12		64.75	6.1		73.7186	8		81.8352	3.2
	53.1011	4		64.95	6		73.7456	12		81.873	2.6
	53.1665	5		65.15	5.2		73.7726	19		81.9109	3.5
	53.232	3		65.35	6.2		73.7995	7		81.9488	2.8
	53.2975	18		65.55	7.1		73.8265	21		81.9867	2.2
	53.3629	7		65.75	4.4		73.8535	11		82.0245	2.4
	53.4284	17		65.95	5.7		73.8805	18		82.0624	2.8
	53.4939	5		66.15	5.5		73.9075	1		82.1003	2.8
	53.5594	3		66.35	5.3		73.9344	0		82.1382	2.3
	53.6248	5		66.55	5.6		73.9614	1		82.1761	1.9
	53.6903	19					73.9884	11		82.2139	3.4
	53.7558	18					74.0154	32		82.2518	3.3
	53.8212	14					74.0423	4		82.2897	2.6
	53.8867	11					74.0693	11		82.3276	2.7
	53.9522	15					74.0963	34		82.3655	2.3
	54.0176	6					74.1233	13		82.4033	3.2
	54.0831	0					74.1503	9		82.4412	1.9
	54.1486	1					74.1772	7		82.4791	1.9
	54.214	0					74.2042	23		82.517	2.8
	54.2795	2					74.2312	42		82.5548	3.3
	54.345	0					74.2582	16		82.5927	4.2
	54.4104	0					74.2851	8		82.6306	2.7
	54.4759	14					74.3121	10		82.6685	3.1
	54.5414	11					74.3391	15		82.7064	2.6
	54.6068	13					74.3661	14		82.7442	3.4
	54.6723	11					74.3931	52		82.7821	2.4
	54.7378	11					74.42	3		82.82	2.9
	54.8032	10					74.447	20		82.8947	3.8
	54.8687	16					74.474	13		82.9695	2.4
	54.9342	5					74.501	12		83.0442	3.3
	54.9996	5					74.5279	41		83.1189	3.3
	55.0651	14					74.5549	23		83.1937	3
	55.1306	5					74.5819	30		83.2684	2.7
	55.196	11					74.6089	26		83.3432	2.9
	55.2615	6					74.6359	19		83.4179	2.8
	55.327	10					74.6628	18		83.4926	3.4
	55.3924	5					74.6898	16		83.5674	3.5
	55.4579	10					74.7168	21		83.6421	2.8
	55.5234	0					74.7438	18		83.7168	2.6
	55.5888	14					74.7707	19		83.7916	2.6
	55.6543	4					74.7977	23		83.8663	3.2
	55.7198	11					74.8247	15		83.9411	3.7
	55.7853	33					74.8517	36		84.0158	2.6
	55.8507	34					74.8787	21		84.0905	3
	55.9162	32					74.9056	9		84.1653	3.1
	55.9817	11					74.9326	13		84.24	3.6
	56.0471	9					74.9596	10		84.2872	2.8
	56.1126	11					74.9866	1		84.3344	3
	56.1781	18					75.0135	12		84.3815	3.2
	56.2435	10					75.0405	16		84.4287	4.1
	56.309	12					75.0675	6		84.4759	2.6
	56.3745	19					75.0945	12		84.5231	3.6
	56.4399	21					75.1215	2		84.5702	3.2
	56.5054	25					75.1484	0		84.6174	3.6
	56.5709	15					75.1754	32		84.6646	3.5
	56.6363	13					75.2024	12		84.7118	4.7
	56.7018	8					75.2294	6		84.7589	4
	56.7673	9					75.2563	10		84.8061	5.2
	56.8327	12					75.2833	10		84.8533	4.7
	56.8982	4					75.3103	8		84.9005	4.7
	56.9637	14					75.3373	8		84.9476	5.9
	57.0291	10					75.3643	8		84.9948	4.7
	57.0946	23					75.3912	10		85.042	4.3
	57.1601	19					75.4182	8		85.0892	4
	57.2255	4					75.4452	0		85.1364	2.7
	57.291	14					75.4722	10		85.1835	3.7
	57.3565	11					75.4992	0		85.2307	4
	57.4219	4					75.5261	11		85.2779	3.2
	57.4874	2					75.5531	9		85.3251	3.2
	57.5529	7					75.5801	1		85.3722	3.7
	57.6183	7					75.6071	1		85.4194	3.6
	57.6838	2					75.634	1		85.4666	4.2
	57.7493	4					75.661	16		85.5138	3.5
	57.8147	2					75.688	2		85.5609	3.3
	57.8802	4					75.715	20		85.6081	3.7
	57.9457	2					75.742	25		85.6553	3.4
	58.0112	6					75.7689	6		85.7025	4.4
	58.0766	12					75.7959	54		85.7496	4
	58.1421	10					75.8229	12		85.7968	3.7
	58.2076	7					75.8499	0		85.844	2.6
	58.273	3					75.8768	13		85.8912	3.5
	58.3385	4					75.9038	9		85.9384	2.9
	58.404	18					75.9308	5		85.9855	3.4
	58.4694	2					75.9578	1		86.0327	3.8
	58.5349	16					75.9848	14		86.0799	4
	58.6004	10					76.0117	3		86.1271	3
	58.6658	1					76.0387	28		86.1742	3.6
	58.7313	0					76.0657	16		86.2214	3.4
	58.7968	2					76.0927	1		86.2686	2.6
	58.8622	12					76.1196	15		86.3158	3.7
	58.9277	14					76.1466	2		86.3629	4.3
	58.9932	9					76.1736	3		86.4101	4.7
	59.0586	10					76.2006	11		86.4573	2.8
	59.1241	3					76.2276	4		86.5045	2.7
	59.1896	16					76.2545	1		86.5516	3.2
	59.255	7					76.2815	32		86.5988	2.1
	59.3205	15					76.3085	22		86.646	2.7
	59.386	13					76.3355	36		86.6932	4.5
	59.4514	0					76.3624	16		86.7404	4.7
	59.5169	12					76.3894	11		86.7875	4.5
	59.5824	16					76.4164	3		86.8347	5.2
	59.6478	13					76.4434	34		86.8819	2.6
	59.7133	2					76.4704	32		86.9291	2.7
	59.7788	7					76.4973	6		86.9762	2.2
	59.8442	4					76.5243	18		87.0234	2.4
	59.9097	22					76.5513	20		87.0706	3.1
	59.9752	16					76.5783	32		87.1178	4.1
	60.0406	15					76.6052	11		87.1649	3.4
	60.1061	18					76.6322	17		87.2121	2.6
	60.1716	14					76.6592	16		87.2593	3.4
	60.2371	9					76.6862	6		87.3065	3.4
	60.3025	6					76.7132	12		87.3536	2.1
	60.368	14					76.7401	27		87.4008	2.5
	60.4335	11					76.7671	10		87.448	2.7
	60.4989	13					76.7941	10		87.4952	3.6
	60.5644	0					76.8211	50		87.5424	3.9
	60.6299	0					76.848	0		87.5895	3.8
	60.6953	3					76.875	43		87.6367	4.2
	60.7608	0					76.902	3		87.6839	3.8
	60.8263	2					76.929	33		87.7311	3.8
	60.8917	6					76.956	7		87.7782	3.2
	60.9572	7					76.9829	28		87.8254	3.6
	61.0227	5					77.0099	22		87.8726	3.2
	61.0881	2					77.0369	4		87.9198	3.2
	61.1536	2					77.0639	26		87.9669	4.3
	61.2191	2					77.0908	7		88.0141	3.2
	61.2845	5					77.1178	15		88.0613	3.7
	61.35	4					77.1448	4		88.1085	3.9
	61.4371	6					77.1718	72		88.1556	4.2
	61.5242	12					77.1988	39		88.2028	4.6
	61.6113	8					77.2257	15		88.25	4.4
	61.6984	12					77.2527	9		88.3244	3.7
	61.7855	5					77.2797	1		88.3989	3.9
	61.8726	10					77.3067	4		88.4733	3.8
	61.9597	10					77.3337	1		88.5478	2.7
	62.0468	15					77.3606	22		88.6222	2.9
	62.1339	10					77.3876	16		88.6967	3
	62.221	10					77.4146	15		88.7711	2.9
	62.3081	7					77.4416	15		88.8456	3.4
	62.3952	11					77.4685	13		88.92	2.9
	62.4823	7					77.4955	3		88.9944	3.2
	62.5694	3					77.5225	4		89.0689	3.2
	62.6565	1					77.5495	4		89.1433	3.2
	62.7435	5					77.5765	11		89.2178	2.5
	62.8306	2					77.6034	3		89.2922	2.1
	62.9177	6					77.6304	10		89.3667	2.9
	63.0048	7					77.6574	10		89.4411	2.9
	63.0919	7					77.6844	24		89.5156	3.6
	63.179	9					77.7113	19		89.59	2.8
	63.2661	7					77.7383	14		89.6432	3.3
	63.3532	13					77.7653	8		89.6964	3.3
	63.4403	2					77.7923	7		89.7496	2.6
	63.5274	6					77.8193	6		89.8028	3.4
	63.6145	6					77.8462	4		89.856	3.9
	63.7016	5					77.8732	1		89.9092	3.8
	63.7887	2					77.9002	6		89.9624	4.1
	63.8758	0					77.9272	29		90.0156	3.2
	63.9629	1					77.9541	25		90.0688	3.5
	64.05	12					77.9811	8		90.122	3.5
	64.1371	6					78.0081	3		90.1752	3.8
	64.2242	5					78.0351	52		90.2284	4.5
	64.3113	3					78.0621	7		90.2816	4.5
	64.3984	14					78.089	5		90.3348	7.8
	64.4855	10					78.116	17		90.388	5.5
	64.5726	6					78.143	11		90.4412	4.2
	64.6597	10					78.17	2		90.4944	4.1
	64.7468	3					78.1969	29		90.5476	3.5
	64.8339	13					78.2239	2		90.6008	3.6
	64.921	10					78.2509	52		90.654	4.3
	65.0081	7					78.2779	18		90.7072	4.7
	65.0952	18					78.3049	0		90.7604	3.2
	65.1823	17					78.3318	15		90.8136	3.8
	65.2694	5					78.3588	22		90.8668	2.3
	65.3565	49					78.3858	4		90.92	3.4
	65.4435	31					78.4128	0		91.0317	2.8
	65.5306	10					78.4397	4		91.1433	2.5
	65.6177	89					78.4667	24		91.255	2.2
	65.7048	57					78.4937	23		91.3667	2.4
	65.7919	8					78.5207	33		91.4783	3.1
	65.879	21					78.5477	16		91.59	2.7
	65.9661	11					78.5746	18		91.7017	3.4
	66.0532	12					78.6016	1		91.8133	3
	66.1403	5					78.6286	20		91.925	3.1
	66.2274	6					78.6556	9		92.0367	3.5
	66.3145	6					78.6825	16		92.1483	2.4
	66.4016	1					78.7095	10		92.26	3.1
	66.4887	2					78.7365	14		92.3493	4
	66.5758	12					78.7635	11		92.4387	4.1
	66.6629	13					78.7905	12		92.528	3.8
							78.8174	3		92.6173	3.6
							78.8444	3		92.7067	4.5
							78.8714	4		92.796	4.7
							78.8984	19		92.8853	4.1
							78.9253	7		92.9747	4.2
							78.9523	0		93.064	3.5
							78.9793	2		93.1533	4
							79.0063	8		93.2427	2.2
							79.0333	5		93.332	2.1
							79.0602	3		93.4213	2.7
							79.0872	2		93.5107	3.5
							79.1142	21		93.6	3.2
							79.1412	10		93.6504	3.6
							79.1681	6		93.7008	3.3
							79.1951	4		93.7511	4.8
							79.2221	20		93.8015	2.9
							79.2491	19		93.8519	3.5
							79.2761	18		93.9023	2.4
							79.303	3		93.9526	3.6
							79.33	34		94.003	3.4
							79.357	12		94.0534	3.7
							79.384	11		94.1038	4
							79.411	16		94.1542	2.9
							79.4379	13		94.2045	2.9
							79.4649	22		94.2549	3.1
							79.4919	16		94.3053	2.4
							79.5189	3		94.3557	3.2
							79.5458	20		94.406	6.3
							79.5728	5		94.4564	3.8
							79.5998	4		94.5068	4.1
							79.6268	13		94.5572	3.9
							79.6538	8		94.6075	3.2
							79.6807	2		94.6579	3.2
							79.7077	7		94.7083	4.4
							79.7347	13		94.7587	4.2
							79.7617	2		94.8091	3.6
							79.7886	2		94.8594	3.6
							79.8156	4		94.9098	3.2
							79.8426	25		94.9602	2.8
							79.8696	1		95.0106	3.7
							79.8966	5		95.0609	3.9
							79.9235	7		95.1113	5.3
							79.9505	6		95.1617	3.7
							79.9775	3		95.2121	4
							80.0045	44		95.2625	3.5
							80.0314	21		95.3128	5.4
							80.0584	16		95.3632	4.7
							80.0854	50		95.4136	5.6
							80.1124	5		95.464	4
							80.1394	11		95.5143	5.1
							80.1663	8		95.5647	5
							80.1933	11		95.6151	5.6
							80.2203	13		95.6655	5.4
							80.2473	12		95.7158	5.4
							80.2742	14		95.7662	5
							80.3012	13		95.8166	3.9
							80.3282	12		95.867	3.9
							80.3552	14		95.9174	4.5
							80.3822	11		95.9677	4.8
							80.4091	8		96.0181	4.4
							80.4361	0		96.0685	3.3
							80.4631	0		96.1189	3.6
							80.4901	14		96.1692	4.4
							80.517	16		96.2196	5.3
							80.544	12		96.27	6
							80.571	0		96.3212	4.2
							80.598	10		96.3723	5.4
							80.625	13		96.4235	4.6
							80.6519	9		96.4746	4.5
							80.6789	1		96.5258	4.1
							80.7059	19		96.5769	3.7
							80.7329	11		96.6281	5.1
							80.7598	5		96.6792	3.8
							80.7868	0		96.7304	4
							80.8138	13		96.7815	3.9
							80.8408	13		96.8327	4.5
							80.8678	10		96.8838	4.2
							80.8947	20		96.935	4.5
							80.9217	2		96.9862	3.5
							80.9487	7		97.0373	4
							80.9757	6		97.0885	3.5
							81.0026	6		97.1396	6.3
							81.0296	2		97.1908	4.8
							81.0566	7		97.2419	4.2
							81.0836	1		97.2931	4
							81.1106	12		97.3442	4.4
							81.1375	16		97.3954	5.4
							81.1645	15		97.4465	5.6
							81.1915	13		97.4977	4.3
							81.2185	20		97.5488	4.7
							81.2454	6		97.6	4.9
							81.2724	4
							81.2994	14
							81.3264	8
							81.3534	22
							81.3803	9
							81.4073	7
							81.4343	2
							81.4613	5
							81.4883	8
							81.5152	6
							81.5422	2
							81.5692	6
							81.5962	6
							81.6231	5
							81.6501	1
							81.6771	3
							81.7041	1
							81.7311	6
							81.758	3
							81.785	9
							81.812	5
							81.839	1
							81.8659	14
							81.8929	13
							81.9199	12
							81.9469	12
							81.9739	12
							82.0008	12
							82.0278	11
							82.0548	11
							82.0818	7
							82.1087	0
							82.1357	0
							82.1627	2
							82.1897	1
							82.2167	8
							82.2436	9
							82.2706	5
							82.2976	2
							82.3246	0
							82.3515	2
							82.3785	4
							82.4055	2
							82.4325	1
							82.4595	6
							82.4864	0
							82.5134	3
							82.5404	2
							82.5674	6
							82.5943	0
							82.6213	2
							82.6483	1
							82.6753	2
							82.7023	2
							82.7292	1
							82.7562	2
							82.7832	9
							82.8102	0
							82.8371	1
							82.8641	4
							82.8911	0
							82.9181	5
							82.9451	3
							82.972	2
							82.999	5
							83.026	2
							83.053	7
							83.0799	4
							83.1069	17
							83.1339	12
							83.1609	13
							83.1879	7
							83.2148	0
							83.2418	1
							83.2688	0
							83.2958	0
							83.3228	3
							83.3497	2
							83.3767	0
							83.4037	1
							83.4307	0
							83.4576	1
							83.4846	1
							83.5116	14
							83.5386	1
							83.5656	19
							83.5925	2
							83.6195	4
							83.6465	3
							83.6735	2
							83.7004	2
							83.7274	8
							83.7544	1
							83.7814	3
							83.8084	14
							83.8353	6
							83.8623	4
							83.8893	6
							83.9163	2
							83.9432	5
							83.9702	5
							83.9972	12
							84.0242	2
							84.0512	8
							84.0781	0
							84.1051	1
							84.1321	1
							84.1591	3
							84.186	13
							84.213	0
							84.24	5
							84.2578	5
							84.2757	0
							84.2935	9
							84.3113	19
							84.3292	8
							84.347	10
							84.3648	11
							84.3827	2
							84.4005	8
							84.4183	0
							84.4362	8
							84.454	7
							84.4718	6
							84.4897	3
							84.5075	9
							84.5253	11
							84.5432	17
							84.561	7
							84.5788	3
							84.5967	4
							84.6145	3
							84.6323	9
							84.6502	8
							84.668	15
							84.6858	20
							84.7037	6
							84.7215	12
							84.7393	8
							84.7572	9
							84.775	8
							84.7928	17
							84.8107	10
							84.8285	0
							84.8463	3
							84.8642	28
							84.882	23
							84.8998	8
							84.9177	27
							84.9355	33
							84.9533	25
							84.9712	19
							84.989	14
							85.0068	10
							85.0247	19
							85.0425	6
							85.0603	1
							85.0782	17
							85.096	20
							85.1138	5
							85.1317	18
							85.1495	18
							85.1673	9
							85.1852	12
							85.203	3
							85.2208	6
							85.2387	7
							85.2565	3
							85.2743	15
							85.2922	10
							85.31	24
							85.3278	5
							85.3457	6
							85.3635	1
							85.3813	27
							85.3992	17
							85.417	39
							85.4348	7
							85.4527	15
							85.4705	31
							85.4883	6
							85.5062	7
							85.524	9
							85.5418	17
							85.5597	35
							85.5775	69
							85.5953	3
							85.6132	41
							85.631	35
							85.6488	7
							85.6667	10
							85.6845	19
							85.7023	26
							85.7202	35
							85.738	45
							85.7558	26
							85.7737	30
							85.7915	43
							85.8093	50
							85.8272	23
							85.845	31
							85.8628	5
							85.8807	4
							85.8985	38
							85.9163	26
							85.9342	41
							85.952	83
							85.9698	23
							85.9877	18
							86.0055	0
							86.0233	23
							86.0412	4
							86.059	5
							86.0768	1
							86.0947	23
							86.1125	2
							86.1303	0
							86.1482	15
							86.166	4
							86.1838	15
							86.2017	10
							86.2195	20
							86.2373	1
							86.2552	16
							86.273	5
							86.2908	2
							86.3087	5
							86.3265	2
							86.3443	7
							86.3622	16
							86.38	18
							86.3978	11
							86.4157	1
							86.4335	4
							86.4513	1
							86.4692	26
							86.487	19
							86.5048	12
							86.5227	20
							86.5405	15
							86.5583	18
							86.5762	32
							86.594	20
							86.6118	33
							86.6297	17
							86.6475	2
							86.6653	2
							86.6832	12
							86.701	3
							86.7188	10
							86.7367	7
							86.7545	8
							86.7723	33
							86.7902	35
							86.808	25
							86.8258	64
							86.8437	74
							86.8615	13
							86.8793	3
							86.8972	0
							86.915	0
							86.9328	1
							86.9507	5
							86.9685	2
							86.9863	6
							87.0042	8
							87.022	11
							87.0398	5
							87.0577	5
							87.0755	7
							87.0933	2
							87.1112	2
							87.129	5
							87.1468	13
							87.1647	4
							87.1825	2
							87.2003	8
							87.2182	19
							87.236	3
							87.2538	1
							87.2717	1
							87.2895	3
							87.3073	1
							87.3252	3
							87.343	1
							87.3608	2
							87.3787	2
							87.3965	5
							87.4143	0
							87.4322	6
							87.45	1
							87.4678	1
							87.4857	2
							87.5035	6
							87.5213	7
							87.5392	5
							87.557	7
							87.5748	2
							87.5927	6
							87.6105	17
							87.6283	19
							87.6462	10
							87.664	7
							87.6818	4
							87.6997	15
							87.7175	5
							87.7353	11
							87.7532	10
							87.771	9
							87.7888	11
							87.8067	10
							87.8245	16
							87.8423	12
							87.8602	9
							87.878	5
							87.8958	13
							87.9137	7
							87.9315	7
							87.9493	16
							87.9672	16
							87.985	17
							88.0028	8
							88.0207	11
							88.0385	5
							88.0563	12
							88.0742	3
							88.092	3
							88.1098	3
							88.1277	1
							88.1455	1
							88.1633	3
							88.1812	9
							88.199	33
							88.2168	34
							88.2347	14
							88.2525	23
							88.2703	15
							88.2882	0
							88.306	25
							88.3238	1
							88.3417	3
							88.3595	24
							88.3773	15
							88.3952	10
							88.413	11
							88.4308	18
							88.4487	16
							88.4665	5
							88.4843	6
							88.5022	9
							88.52	0
							88.5378	10
							88.5557	9
							88.5735	19
							88.5913	16
							88.6092	13
							88.627	10
							88.6448	10
							88.6627	9
							88.6805	1
							88.6983	5
							88.7162	11
							88.734	25
							88.7518	21
							88.7697	12
							88.7875	5
							88.8053	0
							88.8232	7
							88.841	2
							88.8588	16
							88.8767	9
							88.8945	6
							88.9123	7
							88.9302	5
							88.948	1
							88.9658	0
							88.9837	7
							89.0015	5
							89.0193	5
							89.0372	2
							89.055	8
							89.0728	3
							89.0907	8
							89.1085	2
							89.1263	5
							89.1442	5
							89.162	3
							89.1798	8
							89.1977	22
							89.2155	9
							89.2333	2
							89.2512	12
							89.269	5
							89.2868	7
							89.3047	3
							89.3225	6
							89.3403	4
							89.3582	2
							89.376	6
							89.3938	1
							89.4117	7
							89.4295	4
							89.4473	1
							89.4652	2
							89.483	23
							89.5008	11
							89.5187	11
							89.5365	4
							89.5543	13
							89.5722	17
							89.59	7
							89.618	4
							89.6461	7
							89.6741	7
							89.7022	9
							89.7302	4
							89.7583	4
							89.7863	5
							89.8143	10
							89.8424	12
							89.8704	9
							89.8985	11
							89.9265	8
							89.9545	13
							89.9826	11
							90.0106	5
							90.0387	10
							90.0667	2
							90.0948	3
							90.1228	2
							90.1508	0
							90.1789	0
							90.2069	15
							90.235	5
							90.263	1
							90.291	1
							90.3191	7
							90.3471	4
							90.3752	6
							90.4032	6
							90.4313	5
							90.4593	5
							90.4873	8
							90.5154	9
							90.5434	10
							90.5715	10
							90.5995	0
							90.6276	8
							90.6556	6
							90.6836	4
							90.7117	0
							90.7397	2
							90.7678	1
							90.7958	0
							90.8238	3
							90.8519	0
							90.8799	0
							90.908	1
							90.936	4
							90.9641	17
							90.9921	14
							91.0201	3
							91.0482	2
							91.0762	0
							91.1043	1
							91.1323	7
							91.1603	10
							91.1884	11
							91.2164	4
							91.2445	3
							91.2725	3
							91.3006	4
							91.3286	6
							91.3566	11
							91.3847	3
							91.4127	10
							91.4408	0
							91.4688	10
							91.4969	1
							91.5249	4
							91.5529	7
							91.581	2
							91.609	5
							91.6371	2
							91.6651	3
							91.6931	0
							91.7212	7
							91.7492	9
							91.7773	19
							91.8053	4
							91.8334	13
							91.8614	34
							91.8894	20
							91.9175	18
							91.9455	38
							91.9736	9
							92.0016	1
							92.0297	1
							92.0577	11
							92.0857	3
							92.1138	4
							92.1418	3
							92.1699	2
							92.1979	2
							92.2259	5
							92.254	3
							92.282	1
							92.3101	4
							92.3381	5
							92.3662	10
							92.3942	6
							92.4222	7
							92.4503	11
							92.4783	10
							92.5064	6
							92.5344	15
							92.5624	2
							92.5905	5
							92.6185	0
							92.6466	3
							92.6746	0
							92.7027	6
							92.7307	4
							92.7587	4
							92.7868	5
							92.8148	1
							92.8429	1
							92.8709	0
							92.899	4
							92.927	7
							92.955	3
							92.9831	2
							93.0111	3
							93.0392	0
							93.0672	1
							93.0952	2
							93.1233	1
							93.1513	8
							93.1794	8
							93.2074	19
							93.2355	1
							93.2635	2
							93.2915	4
							93.3196	4
							93.3476	2
							93.3757	0
							93.4037	3
							93.4317	2
							93.4598	5
							93.4878	5
							93.5159	4
							93.5439	1
							93.572	3
							93.6	3
							93.6203	3
							93.6406	6
							93.6609	4
							93.6812	2
							93.7015	0
							93.7218	0
							93.7421	2
							93.7624	6
							93.7827	13
							93.803	3
							93.8234	2
							93.8437	4
							93.864	4
							93.8843	0
							93.9046	2
							93.9249	0
							93.9452	2
							93.9655	3
							93.9858	2
							94.0061	1
							94.0264	1
							94.0467	2
							94.067	1
							94.0873	0
							94.1076	1
							94.1279	1
							94.1482	5
							94.1685	9
							94.1888	0
							94.2091	8
							94.2294	2
							94.2497	4
							94.2701	8
							94.2904	8
							94.3107	4
							94.331	19
							94.3513	5
							94.3716	10
							94.3919	13
							94.4122	33
							94.4325	10
							94.4528	18
							94.4731	18
							94.4934	13
							94.5137	10
							94.534	13
							94.5543	36
							94.5746	38
							94.5949	25
							94.6152	24
							94.6355	5
							94.6558	5
							94.6761	5
							94.6964	4
							94.7168	6
							94.7371	23
							94.7574	2
							94.7777	17
							94.798	36
							94.8183	10
							94.8386	10
							94.8589	13
							94.8792	11
							94.8995	19
							94.9198	27
							94.9401	1
							94.9604	3
							94.9807	1
							95.001	5
							95.0213	7
							95.0416	5
							95.0619	6
							95.0822	11
							95.1025	2
							95.1228	2
							95.1431	24
							95.1635	1
							95.1838	4
							95.2041	19
							95.2244	13
							95.2447	7
							95.265	4
							95.2853	12
							95.3056	6
							95.3259	0
							95.3462	8
							95.3665	1
							95.3868	5
							95.4071	11
							95.4274	7
							95.4477	3
							95.468	4
							95.4883	11
							95.5086	6
							95.5289	2
							95.5492	3
							95.5695	18
							95.5898	7
							95.6102	7
							95.6305	2
							95.6508	1
							95.6711	6
							95.6914	6
							95.7117	8
							95.732	10
							95.7523	25
							95.7726	11
							95.7929	5
							95.8132	1
							95.8335	9
							95.8538	8
							95.8741	6
							95.8944	3
							95.9147	21
							95.935	10
							95.9553	6
							95.9756	7
							95.9959	2
							96.0162	4
							96.0365	13
							96.0569	0
							96.0772	6
							96.0975	8
							96.1178	7
							96.1381	4
							96.1584	0
							96.1787	1
							96.199	2
							96.2193	1
							96.2396	5
							96.2599	2
							96.2802	4
							96.3005	8
							96.3208	9
							96.3411	9
							96.3614	14
							96.3817	4
							96.402	2
							96.4223	2
							96.4426	2
							96.4629	2
							96.4832	2
							96.5036	1
							96.5239	0
							96.5442	6
							96.5645	1
							96.5848	0
							96.6051	16
							96.6254	2
							96.6457	1
							96.666	6
							96.6863	7
							96.7066	1
							96.7269	6
							96.7472	2
							96.7675	9
							96.7878	5
							96.8081	5
							96.8284	7
							96.8487	3
							96.869	10
							96.8893	11
							96.9096	7
							96.9299	12
							96.9503	5
							96.9706	4
							96.9909	7
							97.0112	3
							97.0315	2
							97.0518	6
							97.0721	11
							97.0924	9
							97.1127	2
							97.133	2
							97.1533	2
							97.1736	4
							97.1939	7
							97.2142	7
							97.2345	3
							97.2548	3
							97.2751	0
							97.2954	2
							97.3157	5
							97.336	1
							97.3563	1
							97.3766	0
							97.397	3
							97.4173	5
							97.4376	5
							97.4579	2
							97.4782	7
							97.4985	1
							97.5188	4
							97.5391	5
							97.5594	2
							97.5797	0
							97.6	1
